# Supplementary material for: Glyoxal fixation facilitates transcriptome analysis after antigen staining and cell sorting by flow cytometry
Source: PLoS One. 2021 Jan 22;16(1):e0240769. doi: 10.1371/journal.pone.0240769 (PMC7822327; doi:10.1371/journal.pone.0240769)
Supplement: S1 Table — Genes differentially expressed between RNAseq libraries of unprocessed and stained samples for COLO205 and MCF7. Genes identified by DESeq2, p<0.05. (XLSX) [file pone.0240769.s002.xlsx]

## Sheet: Table S1
Cell line	Probe	p-value	FDR	Log2 Fold Change
COLO205	MT-TS2	3.96571e-12	1.48298e-07	-3.51887
COLO205	MT-TG	7.28257e-11	1.16452e-06	-2.86103
COLO205	MT-TH	9.9144e-11	1.16452e-06	-3.08641
COLO205	IL3RA	1.24564e-10	1.16452e-06	-3.512
COLO205	AP001628.6	6.46277e-10	4.31719e-06	-2.9558
COLO205	MT-TR	6.9269e-10	4.31719e-06	-2.78573
COLO205	RP11-392E22.9	2.06185e-09	1.10147e-05	-2.19037
COLO205	RP11-626H12.1	3.59997e-09	1.68276e-05	-3.20837
COLO205	AC092338.5	4.7598e-09	1.9777e-05	-2.9529
COLO205	AC009120.5	9.24972e-09	3.45893e-05	-4.06909
COLO205	RP11-834C11.4	1.26573e-08	4.3029e-05	-3.36589
COLO205	RP11-392E22.11	1.57796e-08	4.91732e-05	-2.41749
COLO205	TPSP2	2.094e-08	6.02348e-05	-2.86329
COLO205	TPST1	1.55092e-07	0.000414261	-2.5556
COLO205	HNF1A-AS1	1.69369e-07	0.000422237	-2.36207
COLO205	ARHGAP33	3.1338e-07	0.000732428	-2.22554
COLO205	C2orf48	4.6876e-07	0.00103114	-2.09437
COLO205	LINC00174	6.43042e-07	0.00133592	-2.56661
COLO205	YJEFN3	8.85391e-07	0.00174259	-2.25553
COLO205	RP11-243J16.7	9.65707e-07	0.00180563	-3.18975
COLO205	MXRA8	1.12156e-06	0.00199717	-2.38601
COLO205	ANKRD18A	1.98146e-06	0.00330297	-2.05266
COLO205	CTC-425O23.5	2.03151e-06	0.00330297	-5.90746
COLO205	MIR4697HG	3.49722e-06	0.0054491	-1.74216
COLO205	NEAT1	4.02615e-06	0.00602231	-1.69521
COLO205	GUSBP11	6.58797e-06	0.00947528	-1.58779
COLO205	KMT2D	6.84143e-06	0.00947538	-1.97258
COLO205	ANKRD36C	7.62862e-06	0.00997771	-1.76753
COLO205	RP11-268J15.5	7.90436e-06	0.00997771	-1.94779
COLO205	GS1-124K5.10	8.00458e-06	0.00997771	-2.01564
COLO205	GABPB1-AS1	9.03453e-06	0.0108983	-1.73596
COLO205	RP11-473O4.3	1.13127e-05	0.0128337	-3.07868
COLO205	TRIM66	1.13254e-05	0.0128337	-1.6459
COLO205	RP1-138B7.6	1.33797e-05	0.0147157	-1.39758
COLO205	IGFN1	1.57186e-05	0.0163379	-2.80969
COLO205	LENG8	1.5963e-05	0.0163379	-1.28777
COLO205	ZNF609	1.65129e-05	0.0163379	-1.35025
COLO205	IGSF9B	1.66103e-05	0.0163379	-1.92562
COLO205	RP3-368A4.5	1.70391e-05	0.0163379	-1.51439
COLO205	RP11-295D4.3	1.80482e-05	0.0167107	-2.89347
COLO205	ASH1L	1.83216e-05	0.0167107	-1.40487
COLO205	CTD-2228K2.7	1.90689e-05	0.0169782	-1.46682
COLO205	SIPA1L3	2.07678e-05	0.0179799	-1.3633
COLO205	RP1-167A14.2	2.11556e-05	0.0179799	-1.54656
COLO205	ZNRF3-IT1	2.24038e-05	0.0186176	-2.9693
COLO205	NPIPB5	2.3313e-05	0.0189519	-1.9519
COLO205	RNaseP_nuc	2.87883e-05	0.0229051	2.47466
COLO205	RPPH1	3.07604e-05	0.0239643	2.45397
COLO205	RN7SL1	3.6302e-05	0.0271503	2.17648
COLO205	Metazoa_SRP	3.6302e-05	0.0271503	2.17648
COLO205	KCNC3	3.75099e-05	0.0275036	-3.18942
COLO205	SLC9A3	3.87838e-05	0.0278908	-1.24051
COLO205	LINC01225	4.17967e-05	0.0294903	-1.51919
COLO205	RN7SK	4.73102e-05	0.0327623	2.26271
COLO205	TMEM9B-AS1	5.15008e-05	0.0350159	-1.68835
COLO205	SOGA1	5.28878e-05	0.0353168	-1.83812
COLO205	RP11-104N10.2	5.58024e-05	0.0366093	-2.23909
COLO205	AC005592.2	6.15036e-05	0.0393817	-1.58353
COLO205	NFAT5	6.21345e-05	0.0393817	-1.30118
COLO205	BCL9L	6.36133e-05	0.039647	-1.5082
COLO205	ATHL1	7.49253e-05	0.0459317	-1.69161
MCF7	ZBED6	1.96006e-07	0.00399666	-2.98355
MCF7	RP11-532E4.2	1.87994e-11	7.66657e-07	-4.08009
