# Supplementary material for: Glyoxal fixation facilitates transcriptome analysis after antigen staining and cell sorting by flow cytometry
Source: PLoS One. 2021 Jan 22;16(1):e0240769. doi: 10.1371/journal.pone.0240769 (PMC7822327; doi:10.1371/journal.pone.0240769)
Supplement: S2 Table — Genes differentially expressed between RNAseq libraries of CCNB1 –ve and +ve MCF7 cells sorted by flow cytometry. Genes identified by DESeq2, p<0.05. (XLSX) [file pone.0240769.s003.xlsx]

## Sheet: Table S2
Probe	Chr	Start	End	P-value	FDR	Log2 Fold Change
RPL37P2	11	67682772	67683058	5.66388e-29	1.952e-24	-5.35405
HMMR	5	163460203	163491945	1.58797e-20	2.73639e-16	1.95823
CDC25C	5	138285265	138338355	1.88112e-18	1.89477e-14	1.86421
CCNB1	5	69167010	69178245	2.19913e-18	1.89477e-14	1.62842
DLGAP5	14	55148112	55191678	5.72437e-18	3.9457e-14	1.68505
NEURL1B	5	172641266	172691540	1.71803e-16	9.86835e-13	2.17244
KPNA2	17	68035519	68046842	3.03561e-16	1.35087e-12	1.72309
KIF20A	5	138178719	138187715	3.13572e-16	1.35087e-12	2.12192
BUB1	2	110637698	110678114	3.86825e-16	1.48128e-12	1.75191
FAM83D	20	38926312	38953106	6.82764e-16	2.35308e-12	1.8836
UBE2C	20	45812576	45816957	8.36618e-16	2.6212e-12	1.52595
PLK1	16	23677656	23690367	1.37928e-15	3.85554e-12	2.00534
CCNE2	8	94879770	94896678	1.45433e-15	3.85554e-12	-1.73266
DEPDC1	1	68474152	68497221	1.63516e-15	4.0253e-12	1.75435
AURKA	20	56369389	56392337	5.42198e-15	1.24576e-11	1.69147
CDC20	1	43358955	43363203	9.36959e-15	2.01821e-11	1.53336
KNSTRN	15	40382721	40394246	1.44961e-14	2.9388e-11	1.49337
KIF14	1	200551497	200620734	2.06503e-14	3.95384e-11	1.8636
NEK2	1	211658657	211675630	3.03523e-14	5.50558e-11	1.65212
ARL6IP1	16	18791667	18801678	6.49213e-14	1.11872e-10	1.40959
CENPE	4	103105806	103198409	1.97105e-13	3.23477e-10	1.55369
GAS2L3	12	100573683	100628286	7.01146e-13	1.09666e-09	1.73557
TPX2	20	31739271	31801805	7.31868e-13	1.09666e-09	1.55096
CALM2P2	10	70163685	70164124	1.58422e-12	2.27494e-09	4.10934
PIF1	15	64815632	64825668	1.75999e-12	2.42626e-09	2.2307
RACGAP1	12	49976923	50033136	3.01233e-12	3.99295e-09	1.35979
TOP2A	17	40388516	40417950	3.30192e-12	4.21471e-09	1.37975
FAM111B	11	59107185	59127410	4.9638e-12	6.10973e-09	-1.53213
CCNB2	15	59105078	59125045	6.67402e-12	7.9315e-09	1.30174
GPSM2	1	108875350	108934545	7.00839e-12	8.05124e-09	1.36535
G2E3	14	30559123	30620063	1.83073e-11	2.03529e-08	1.40363
CNTRL	9	121074863	121177610	2.57933e-11	2.77794e-08	1.52268
CDCA3	12	6844793	6852066	3.05189e-11	3.18728e-08	1.46796
TNFAIP8L1	19	4639518	4655568	3.77497e-11	3.82649e-08	2.18282
TROAP	12	49323236	49331731	4.35492e-11	4.28823e-08	1.56828
FAM64A	17	6444415	6451469	4.51605e-11	4.32336e-08	1.47494
CENPF	1	214603195	214664588	6.09987e-11	5.68179e-08	1.6274
PSRC1	1	109279556	109283186	9.78899e-11	8.87809e-08	1.47026
PRR11	17	59155499	59204705	1.03767e-10	9.16978e-08	1.67862
SGOL2	2	200510008	200583782	1.16216e-10	1.00132e-07	1.30922
ASPM	1	197084128	197146694	1.27408e-10	1.07097e-07	1.61062
DEPDC1B	5	60596912	60700190	1.68717e-10	1.38444e-07	1.35744
CEP55	10	93496632	93529092	3.44241e-10	2.75905e-07	1.21131
KIF23	15	69414246	69448427	3.78911e-10	2.96791e-07	1.33253
KIF2C	1	44739818	44767767	4.73178e-10	3.62391e-07	1.21674
TTK	6	80003887	80042527	6.06181e-10	4.54161e-07	1.23026
KIF4A	X	70290090	70420832	8.83946e-10	6.48177e-07	1.26659
NUSAP1	15	41332694	41381050	1.04607e-09	7.51079e-07	1.19825
DDIT4	10	72273920	72276036	1.51352e-09	1.06453e-06	-1.29803
PRC1	15	90966038	90995629	1.76894e-09	1.21929e-06	1.26547
KIF18A	11	28020620	28108308	2.07083e-09	1.39939e-06	1.21862
NDC80	18	2571511	2616635	3.26985e-09	2.16715e-06	1.19818
GTSE1	22	46296741	46330810	3.60693e-09	2.34546e-06	1.46408
BUB1B	15	40161023	40221136	4.26454e-09	2.72173e-06	1.2866
SUMO1P3	1	160317403	160317706	8.2925e-09	5.19623e-06	-3.2257
CCNA2	4	121816444	121823933	9.80451e-09	6.03397e-06	1.0865
CDK1	10	60778331	60794852	1.05407e-08	6.3619e-06	1.05718
ANLN	7	36389806	36453791	1.08719e-08	6.3619e-06	1.22034
CKAP2	13	52455429	52476628	1.08911e-08	6.3619e-06	1.15722
PAK6	15	40217428	40277486	1.20302e-08	6.91014e-06	1.25554
CDCA8	1	37692418	37709719	1.47779e-08	8.34925e-06	1.25613
CCNF	16	2429394	2458854	1.53982e-08	8.55944e-06	1.43911
AC000089.3	22	19792294	19793094	2.29502e-08	1.25549e-05	2.63704
AREG	4	74445134	74455009	3.57132e-08	1.92316e-05	-1.15495
BORA	13	72727749	72756198	3.67736e-08	1.94979e-05	1.15264
SPAG5	17	28577565	28599279	3.92754e-08	2.05089e-05	1.26643
CTD-2510F5.6	17	59197566	59215226	5.15474e-08	2.65154e-05	1.09974
TACC3	4	1721490	1745176	5.25479e-08	2.66325e-05	1.15779
CASC5	15	40594020	40664342	5.80364e-08	2.89879e-05	1.34431
LBR	1	225401502	225428925	6.37185e-08	3.13064e-05	1.15701
ECT2	3	172750682	172821474	6.44951e-08	3.13064e-05	1.08296
AURKAPS1	1	220266706	220267917	7.60578e-08	3.64063e-05	1.80206
ARHGAP11A	15	32615144	32639949	8.78042e-08	4.14532e-05	1.27046
TRIM59	3	160432445	160485773	1.02532e-07	4.72507e-05	1.10191
PTTG1	5	160421822	160428744	1.03833e-07	4.72507e-05	1.1412
MTRNR2L8	11	10507887	10509189	1.04197e-07	4.72507e-05	2.14987
TUBA1C	12	49188736	49274603	1.1245e-07	5.03307e-05	0.969202
SMTN	22	31064105	31104757	1.35131e-07	5.9707e-05	1.45822
CIT	12	119685790	119877291	1.69358e-07	7.3883e-05	1.33001
NCAPD2	12	6493356	6531955	1.75463e-07	7.55896e-05	1.29769
CKAP2L	2	112736607	112764677	2.14405e-07	9.12255e-05	1.29481
KIF20B	10	89701610	89774939	2.18415e-07	9.17982e-05	0.985079
RNF26	11	119334527	119337313	2.55227e-07	0.000105978	1.14244
IQGAP3	1	156525405	156572604	2.85224e-07	0.000116362	1.55564
NUF2	1	163266576	163355764	2.86989e-07	0.000116362	1.00643
CDCA2	8	25458997	25507920	3.14522e-07	0.000126043	1.152
RP11-59H7.3	15	59121034	59133250	3.35456e-07	0.000132194	1.06143
CDC25B	20	3786772	3806121	3.37542e-07	0.000132194	1.22091
STARD8	X	68647666	68725842	3.43223e-07	0.000132908	2.13688
GDF15	19	18374731	18389176	3.69528e-07	0.000141505	-1.32834
RPL10AP6	3	61742455	61743106	4.47529e-07	0.00016949	1.43913
SPDL1	5	169583634	169604778	4.94733e-07	0.000185331	1.00399
BIRC5	17	78214186	78225636	5.3605e-07	0.00019865	0.947699
SUN2	22	38734725	38794143	5.61219e-07	0.000205765	1.23092
CDC20P1	9	87011652	87013151	5.79187e-07	0.000210117	1.36061
KIFC1	6	33391536	33409924	6.62571e-07	0.000237863	1.05198
RP11-613M5.2	12	76660405	76660884	8.08045e-07	0.000287098	-6.69516
NDE1	16	15643267	15726353	9.3325e-07	0.000328199	1.1731
KIF11	10	92593286	92655395	1.08365e-06	0.000376338	0.948035
CKAP5	11	46743048	46846308	1.09197e-06	0.000376338	1.14487
CENPI	X	101098218	101163681	1.64843e-06	0.00056249	1.06263
ALPK1	4	112285509	112442620	1.96395e-06	0.000663586	1.2379
ESPL1	12	53268299	53293643	2.0671e-06	0.000691656	1.3914
ARHGEF39	9	35658875	35675866	2.18709e-06	0.000724768	1.22504
ZNF165	6	28080975	28089563	2.43249e-06	0.000798413	1.40456
NCAPH	2	96335787	96373845	2.81936e-06	0.000916665	1.01828
WDR76	15	43826963	43868419	5.45235e-06	0.00175617	-1.05746
FAM72B	1	121167646	121185539	5.64179e-06	0.00180036	1.36493
CEP70	3	138494344	138594538	6.07428e-06	0.00192059	0.967337
CDKN3	14	54396849	54420218	6.16103e-06	0.00193031	0.926765
AURKB	17	8204733	8210600	6.71977e-06	0.0020799	0.924338
RP11-417L14.1	9	107169569	107171148	6.75921e-06	0.0020799	1.93025
CABYR	18	24138956	24161603	6.98061e-06	0.00212902	1.40145
SRGAP2	1	206203345	206464443	7.37261e-06	0.00222886	1.23182
UBE2S	19	55399745	55407777	1.0915e-05	0.00325094	0.883767
PHF19	9	120855652	120894896	1.09421e-05	0.00325094	0.93256
INCENP	11	62123973	62153163	1.42598e-05	0.00420041	1.31976
ARRDC3	5	91368724	91383359	1.46559e-05	0.00428052	-1.18791
RP11-129B9.1	12	95125760	95126389	1.55315e-05	0.00449812	-1.80685
HIST1H3G	6	26269405	26271815	1.59089e-05	0.00456904	1.13315
HP1BP3	1	20742661	20787323	1.71365e-05	0.00488094	1.05062
AC079613.1	2	188598791	188839445	1.82853e-05	0.00516543	-1.79525
KRT18P9	6	34189780	34191079	2.21532e-05	0.00620721	-6.72436
MKI67	10	128096659	128126385	2.92258e-05	0.0081229	1.10531
ARHGAP19	10	97222173	97292673	3.01896e-05	0.00832363	1.02113
ARHGAP19-SLIT1	10	97153045	97292637	3.13838e-05	0.00858421	1.01706
TMEM19	12	71686087	71705046	3.45426e-05	0.00937383	0.901153
RIBC2	22	45413691	45432496	3.89719e-05	0.0104932	-1.46833
RP11-568J23.1	16	85815873	85816536	4.17417e-05	0.0111518	5.03943
DBF4B	17	44708608	44752264	4.38003e-05	0.011546	1.34791
RP11-432B6.3	3	160227454	160449829	4.38871e-05	0.011546	0.809448
NCAPG	4	17810902	17844862	4.66235e-05	0.0120817	0.818353
CCDC85C	14	99500180	99604026	4.66246e-05	0.0120817	1.01342
SYNE1	6	152121684	152637801	5.22783e-05	0.0134457	1.09614
RP11-662G23.1	8	90806474	90859240	5.48846e-05	0.0140114	-1.06747
RP11-192H23.4	17	28455752	28614197	5.65259e-05	0.0143243	0.828384
CCNA1	13	36431830	36442882	5.96325e-05	0.0150013	1.43293
ATF7IP	12	14365632	14502935	7.05908e-05	0.0176293	0.81333
CENPA	2	26764289	26801067	7.44958e-05	0.0184707	0.795319
CTB-193M12.5	16	15701237	15702118	7.95304e-05	0.0195781	0.975396
BRD8	5	138139766	138178986	8.52161e-05	0.020829	0.845229
RANGAP1	22	41245611	41286251	9.56156e-05	0.0232063	0.815291
SOGA1	20	36777442	36863686	9.8944e-05	0.0238462	1.11543
FAM72A	1	206186179	206204414	0.000102682	0.0245751	1.24813
RP11-141M1.3	13	33355206	33676768	0.000109025	0.0259133	-1.64071
CKS2	9	89311198	89316703	0.000121535	0.0286889	0.734762
PTGES3P2	2	25822469	25822950	0.000122544	0.0287304	-2.34051
FAM155A	13	107163510	107866735	0.000123898	0.0288515	-2.03964
VANGL1	1	115641953	115698224	0.00013397	0.0309875	0.797627
ESRP1	8	94641074	94707466	0.000135278	0.0310814	0.734438
CDC27	17	47117703	47189422	0.000147328	0.0336259	0.784553
CLSPN	1	35720218	35769967	0.0001558	0.0353256	-0.81201
UBALD2	17	76265202	76271299	0.000159667	0.0359657	0.825826
ZSCAN12P1	6	28091154	28093664	0.000166188	0.0371916	2.4859
MYEF2	15	48134631	48178517	0.00017153	0.0381395	0.795409
RGS3	9	113444731	113597743	0.000181208	0.0400329	0.824682
GDI2P1	7	48902556	48903891	0.000187982	0.041113	5.96503
METTL7A	12	50923472	50932517	0.000188482	0.041113	1.40087
RPLP0P6	2	38481851	38482804	0.000200393	0.0434362	-1.37691
HSP90AA6P	4	170581470	170605450	0.000204563	0.0440629	-1.26626
DBF4	7	87876216	87909541	0.000206842	0.044277	0.704098
