# Supplementary material for: Glyoxal fixation facilitates transcriptome analysis after antigen staining and cell sorting by flow cytometry
Source: PLoS One. 2021 Jan 22;16(1):e0240769. doi: 10.1371/journal.pone.0240769 (PMC7822327; doi:10.1371/journal.pone.0240769)
Supplement: S3 Table — Gene Ontology enrichment analysis for genes listed in S2 Table was performed using GOrilla with an FDR cutoff 0.05. (XLSX) [file pone.0240769.s004.xlsx]

## Sheet: GO for neg v pos p0_05
GO Term	Description	P-value	FDR q-value	Enrichment	N	B	n	b	Genes
GO:1903047	mitotic cell cycle process	1.71e-69	2.68e-65	16.78	19972	617	135	70	[CDC20 - cell division cycle 20, CCNB2 - cyclin b2, BIRC5 - baculoviral iap repeat containing 5, CCNE2 - cyclin e2, CDK1 - cyclin-dependent kinase 1, NUF2 - nuf2, ndc80 kinetochore complex component, SPDL1 - spindle apparatus coiled-coil protein 1, CDC25C - cell division cycle 25c, ANLN - anillin, actin binding protein, CEP55 - centrosomal protein 55kda, CDC25B - cell division cycle 25b, GTSE1 - …
GO:0022402	cell cycle process	1.05e-62	8.25e-59	11.5	19972	965	135	75	[CDC20 - cell division cycle 20, CCNB2 - cyclin b2, BIRC5 - baculoviral iap repeat containing 5, CCNE2 - cyclin e2, CDK1 - cyclin-dependent kinase 1, KIF20B - kinesin family member 20b, NUF2 - nuf2, ndc80 kinetochore complex component, SPDL1 - spindle apparatus coiled-coil protein 1, CEP55 - centrosomal protein 55kda, CDC25C - cell division cycle 25c, ANLN - anillin, actin binding protein, CDC25B…
GO:0051301	cell division	3.94e-55	2.05e-51	19.9	19972	394	135	53	[FAM83D - family with sequence similarity 83, member d, CDC20 - cell division cycle 20, CCNB2 - cyclin b2, BIRC5 - baculoviral iap repeat containing 5, CCNE2 - cyclin e2, CDK1 - cyclin-dependent kinase 1, KIF20B - kinesin family member 20b, NUF2 - nuf2, ndc80 kinetochore complex component, SPDL1 - spindle apparatus coiled-coil protein 1, CDC25C - cell division cycle 25c, CDC25B - cell division cy…
GO:0051726	regulation of cell cycle	2.12e-39	8.3e-36	7.57	19972	1212	135	62	[FAM83D - family with sequence similarity 83, member d, CDC20 - cell division cycle 20, CCNB2 - cyclin b2, CDK1 - cyclin-dependent kinase 1, CCNE2 - cyclin e2, KIF20B - kinesin family member 20b, WDR76 - wd repeat domain 76, SPDL1 - spindle apparatus coiled-coil protein 1, CDC25C - cell division cycle 25c, ANLN - anillin, actin binding protein, CDC25B - cell division cycle 25b, GTSE1 - g-2 and s-…
GO:0010564	regulation of cell cycle process	7e-38	2.19e-34	9.77	19972	787	135	52	[FAM83D - family with sequence similarity 83, member d, CDC20 - cell division cycle 20, CDK1 - cyclin-dependent kinase 1, KIF20B - kinesin family member 20b, SPDL1 - spindle apparatus coiled-coil protein 1, ANLN - anillin, actin binding protein, CDC25C - cell division cycle 25c, CDC25B - cell division cycle 25b, GTSE1 - g-2 and s-phase expressed 1, SPAG5 - sperm associated antigen 5, CDC27 - cell…
GO:0007017	microtubule-based process	4.57e-32	1.19e-28	9.98	19972	652	135	44	[PRC1 - protein regulator of cytokinesis 1, KIF14 - kinesin family member 14, CKAP5 - cytoskeleton associated protein 5, CENPA - centromere protein a, NDE1 - nude neurodevelopment protein 1, CDC20 - cell division cycle 20, NEK2 - nima-related kinase 2, DLGAP5 - discs, large (drosophila) homolog-associated protein 5, BIRC5 - baculoviral iap repeat containing 5, CDK1 - cyclin-dependent kinase 1, CE…
GO:0007346	regulation of mitotic cell cycle	1.38e-30	3.09e-27	9.59	19972	663	135	43	[KIF14 - kinesin family member 14, CKAP5 - cytoskeleton associated protein 5, NDE1 - nude neurodevelopment protein 1, CDC20 - cell division cycle 20, NEK2 - nima-related kinase 2, DLGAP5 - discs, large (drosophila) homolog-associated protein 5, CDK1 - cyclin-dependent kinase 1, CENPE - centromere protein e, 312kda, KIF20B - kinesin family member 20b, CENPF - centromere protein f, 350/400kda, AURK…
GO:0051983	regulation of chromosome segregation	2.39e-30	4.67e-27	33.5	19972	106	135	24	[BUB1 - bub1 mitotic checkpoint serine/threonine kinase, BUB1B - bub1 mitotic checkpoint serine/threonine kinase b, CDC20 - cell division cycle 20, PLK1 - polo-like kinase 1, NEK2 - nima-related kinase 2, DLGAP5 - discs, large (drosophila) homolog-associated protein 5, CENPE - centromere protein e, 312kda, UBE2C - ubiquitin-conjugating enzyme e2c, AURKB - aurora kinase b, CENPF - centromere prote…
GO:0000226	microtubule cytoskeleton organization	2.52e-30	4.37e-27	13.22	19972	403	135	36	[PRC1 - protein regulator of cytokinesis 1, CENPA - centromere protein a, CKAP5 - cytoskeleton associated protein 5, NDE1 - nude neurodevelopment protein 1, CDC20 - cell division cycle 20, NEK2 - nima-related kinase 2, BIRC5 - baculoviral iap repeat containing 5, CDK1 - cyclin-dependent kinase 1, CENPE - centromere protein e, 312kda, AURKB - aurora kinase b, NUF2 - nuf2, ndc80 kinetochore complex…
GO:1902850	microtubule cytoskeleton organization involved in mitosis	1.29e-29	2.02e-26	31.42	19972	113	135	24	[CKAP5 - cytoskeleton associated protein 5, NDE1 - nude neurodevelopment protein 1, CENPA - centromere protein a, CDC20 - cell division cycle 20, PLK1 - polo-like kinase 1, NEK2 - nima-related kinase 2, BIRC5 - baculoviral iap repeat containing 5, TPX2 - tpx2, microtubule-associated, CENPE - centromere protein e, 312kda, AURKB - aurora kinase b, NUF2 - nuf2, ndc80 kinetochore complex component, S…
GO:0007088	regulation of mitotic nuclear division	1.41e-28	2e-25	23.6	19972	163	135	26	[CDC20 - cell division cycle 20, DLGAP5 - discs, large (drosophila) homolog-associated protein 5, NEK2 - nima-related kinase 2, CENPE - centromere protein e, 312kda, KIF20B - kinesin family member 20b, CENPF - centromere protein f, 350/400kda, AURKB - aurora kinase b, SPDL1 - spindle apparatus coiled-coil protein 1, ANLN - anillin, actin binding protein, CDC25C - cell division cycle 25c, CDC27 - …
GO:0051783	regulation of nuclear division	6.75e-27	8.79e-24	20.46	19972	188	135	26	[CDC20 - cell division cycle 20, DLGAP5 - discs, large (drosophila) homolog-associated protein 5, NEK2 - nima-related kinase 2, CENPE - centromere protein e, 312kda, KIF20B - kinesin family member 20b, AURKB - aurora kinase b, CENPF - centromere protein f, 350/400kda, SPDL1 - spindle apparatus coiled-coil protein 1, CDC25C - cell division cycle 25c, ANLN - anillin, actin binding protein, CDC27 - …
GO:0007010	cytoskeleton organization	1.83e-26	2.2e-23	7.33	19972	888	135	44	[PRC1 - protein regulator of cytokinesis 1, CKAP5 - cytoskeleton associated protein 5, NDE1 - nude neurodevelopment protein 1, CENPA - centromere protein a, CDC20 - cell division cycle 20, NEK2 - nima-related kinase 2, BIRC5 - baculoviral iap repeat containing 5, CDK1 - cyclin-dependent kinase 1, CENPE - centromere protein e, 312kda, KIF18A - kinesin family member 18a, NUF2 - nuf2, ndc80 kinetoch…
GO:0007059	chromosome segregation	2.68e-26	3e-23	28.8	19972	113	135	22	[NDE1 - nude neurodevelopment protein 1, PLK1 - polo-like kinase 1, NEK2 - nima-related kinase 2, BIRC5 - baculoviral iap repeat containing 5, CENPE - centromere protein e, 312kda, NUF2 - nuf2, ndc80 kinetochore complex component, KIF18A - kinesin family member 18a, CENPF - centromere protein f, 350/400kda, NUSAP1 - nucleolar and spindle associated protein 1, NDC80 - ndc80 kinetochore complex com…
GO:0098813	nuclear chromosome segregation	5.52e-25	5.75e-22	49.31	19972	51	135	17	[PLK1 - polo-like kinase 1, NEK2 - nima-related kinase 2, NUF2 - nuf2, ndc80 kinetochore complex component, KIF18A - kinesin family member 18a, NDC80 - ndc80 kinetochore complex component, NUSAP1 - nucleolar and spindle associated protein 1, TTK - ttk protein kinase, SGOL2 - shugoshin-like 2 (s. pombe), SPAG5 - sperm associated antigen 5, NCAPH - non-smc condensin i complex, subunit h, KIFC1 - ki…
GO:0006996	organelle organization	5.71e-25	5.58e-22	3.97	19972	2420	135	65	[CDC20 - cell division cycle 20, BIRC5 - baculoviral iap repeat containing 5, RNF26 - ring finger protein 26, CCNE2 - cyclin e2, CDK1 - cyclin-dependent kinase 1, NUF2 - nuf2, ndc80 kinetochore complex component, SPDL1 - spindle apparatus coiled-coil protein 1, ANLN - anillin, actin binding protein, HIST1H3G - histone cluster 1, h3g, CDC25B - cell division cycle 25b, RACGAP1 - rac gtpase activati…
GO:0007051	spindle organization	5.59e-24	5.15e-21	22.92	19972	142	135	22	[CKAP5 - cytoskeleton associated protein 5, CDC20 - cell division cycle 20, NEK2 - nima-related kinase 2, BIRC5 - baculoviral iap repeat containing 5, TPX2 - tpx2, microtubule-associated, CENPE - centromere protein e, 312kda, AURKB - aurora kinase b, NUF2 - nuf2, ndc80 kinetochore complex component, NDC80 - ndc80 kinetochore complex component, TTK - ttk protein kinase, SPAG5 - sperm associated an…
GO:1901987	regulation of cell cycle phase transition	5.82e-24	5.05e-21	10.07	19972	485	135	33	[KIF14 - kinesin family member 14, NDE1 - nude neurodevelopment protein 1, FAM83D - family with sequence similarity 83, member d, CKAP5 - cytoskeleton associated protein 5, CDC20 - cell division cycle 20, NEK2 - nima-related kinase 2, DLGAP5 - discs, large (drosophila) homolog-associated protein 5, CDK1 - cyclin-dependent kinase 1, CENPE - centromere protein e, 312kda, CENPF - centromere protein …
GO:0010965	regulation of mitotic sister chromatid separation	1.9e-23	1.56e-20	41.23	19972	61	135	17	[BUB1 - bub1 mitotic checkpoint serine/threonine kinase, BUB1B - bub1 mitotic checkpoint serine/threonine kinase b, CDC20 - cell division cycle 20, PLK1 - polo-like kinase 1, DLGAP5 - discs, large (drosophila) homolog-associated protein 5, CENPE - centromere protein e, 312kda, UBE2C - ubiquitin-conjugating enzyme e2c, CENPF - centromere protein f, 350/400kda, AURKB - aurora kinase b, SPDL1 - spin…
GO:1905818	regulation of chromosome separation	8.64e-23	6.75e-20	38.11	19972	66	135	17	[BUB1 - bub1 mitotic checkpoint serine/threonine kinase, BUB1B - bub1 mitotic checkpoint serine/threonine kinase b, CDC20 - cell division cycle 20, PLK1 - polo-like kinase 1, DLGAP5 - discs, large (drosophila) homolog-associated protein 5, CENPE - centromere protein e, 312kda, UBE2C - ubiquitin-conjugating enzyme e2c, CENPF - centromere protein f, 350/400kda, AURKB - aurora kinase b, SPDL1 - spin…
GO:1901990	regulation of mitotic cell cycle phase transition	9.39e-23	6.99e-20	10.26	19972	447	135	31	[KIF14 - kinesin family member 14, NDE1 - nude neurodevelopment protein 1, CKAP5 - cytoskeleton associated protein 5, CDC20 - cell division cycle 20, NEK2 - nima-related kinase 2, DLGAP5 - discs, large (drosophila) homolog-associated protein 5, CDK1 - cyclin-dependent kinase 1, CENPE - centromere protein e, 312kda, CENPF - centromere protein f, 350/400kda, AURKB - aurora kinase b, SPDL1 - spindle…
GO:0007052	mitotic spindle organization	1.76e-22	1.25e-19	31.7	19972	84	135	18	[CKAP5 - cytoskeleton associated protein 5, CDC20 - cell division cycle 20, BIRC5 - baculoviral iap repeat containing 5, TPX2 - tpx2, microtubule-associated, NEK2 - nima-related kinase 2, CENPE - centromere protein e, 312kda, AURKB - aurora kinase b, NUF2 - nuf2, ndc80 kinetochore complex component, NDC80 - ndc80 kinetochore complex component, TTK - ttk protein kinase, KIF11 - kinesin family memb…
GO:0044772	mitotic cell cycle phase transition	3.92e-22	2.67e-19	14.56	19972	254	135	25	[NDE1 - nude neurodevelopment protein 1, CKAP5 - cytoskeleton associated protein 5, CCNB2 - cyclin b2, NEK2 - nima-related kinase 2, CDK1 - cyclin-dependent kinase 1, CCNE2 - cyclin e2, CCNF - cyclin f, CDC25C - cell division cycle 25c, CDC25B - cell division cycle 25b, CDC27 - cell division cycle 27, CEP70 - centrosomal protein 70kda, CCNA1 - cyclin a1, TACC3 - transforming, acidic coiled-coil c…
GO:0033047	regulation of mitotic sister chromatid segregation	4.5e-22	2.93e-19	34.93	19972	72	135	17	[BUB1 - bub1 mitotic checkpoint serine/threonine kinase, BUB1B - bub1 mitotic checkpoint serine/threonine kinase b, CDC20 - cell division cycle 20, PLK1 - polo-like kinase 1, DLGAP5 - discs, large (drosophila) homolog-associated protein 5, CENPE - centromere protein e, 312kda, UBE2C - ubiquitin-conjugating enzyme e2c, CENPF - centromere protein f, 350/400kda, AURKB - aurora kinase b, SPDL1 - spin…
GO:0044770	cell cycle phase transition	8.48e-22	5.3e-19	14.12	19972	262	135	25	[NDE1 - nude neurodevelopment protein 1, CKAP5 - cytoskeleton associated protein 5, CCNB2 - cyclin b2, NEK2 - nima-related kinase 2, CDK1 - cyclin-dependent kinase 1, CCNE2 - cyclin e2, CCNF - cyclin f, CDC25C - cell division cycle 25c, CDC25B - cell division cycle 25b, CDC27 - cell division cycle 27, CEP70 - centrosomal protein 70kda, CCNA1 - cyclin a1, TACC3 - transforming, acidic coiled-coil c…
GO:0000281	mitotic cytokinesis	3.28e-21	1.97e-18	43.51	19972	51	135	15	[PRC1 - protein regulator of cytokinesis 1, CENPA - centromere protein a, PLK1 - polo-like kinase 1, ANLN - anillin, actin binding protein, CEP55 - centrosomal protein 55kda, NUSAP1 - nucleolar and spindle associated protein 1, KIF20A - kinesin family member 20a, RACGAP1 - rac gtpase activating protein 1, CKAP2 - cytoskeleton associated protein 2, INCENP - inner centromere protein antigens 135/15…
GO:0033045	regulation of sister chromatid segregation	7.93e-21	4.59e-18	29.94	19972	84	135	17	[BUB1 - bub1 mitotic checkpoint serine/threonine kinase, BUB1B - bub1 mitotic checkpoint serine/threonine kinase b, CDC20 - cell division cycle 20, PLK1 - polo-like kinase 1, DLGAP5 - discs, large (drosophila) homolog-associated protein 5, CENPE - centromere protein e, 312kda, UBE2C - ubiquitin-conjugating enzyme e2c, CENPF - centromere protein f, 350/400kda, AURKB - aurora kinase b, SPDL1 - spin…
GO:0030071	regulation of mitotic metaphase/anaphase transition	1.62e-20	9.07e-18	39.63	19972	56	135	15	[BUB1 - bub1 mitotic checkpoint serine/threonine kinase, CDC20 - cell division cycle 20, PLK1 - polo-like kinase 1, BUB1B - bub1 mitotic checkpoint serine/threonine kinase b, DLGAP5 - discs, large (drosophila) homolog-associated protein 5, CENPE - centromere protein e, 312kda, UBE2C - ubiquitin-conjugating enzyme e2c, CENPF - centromere protein f, 350/400kda, AURKB - aurora kinase b, SPDL1 - spin…
GO:1902099	regulation of metaphase/anaphase transition of cell cycle	2.94e-20	1.58e-17	38.26	19972	58	135	15	[BUB1 - bub1 mitotic checkpoint serine/threonine kinase, CDC20 - cell division cycle 20, PLK1 - polo-like kinase 1, BUB1B - bub1 mitotic checkpoint serine/threonine kinase b, DLGAP5 - discs, large (drosophila) homolog-associated protein 5, CENPE - centromere protein e, 312kda, UBE2C - ubiquitin-conjugating enzyme e2c, CENPF - centromere protein f, 350/400kda, AURKB - aurora kinase b, SPDL1 - spin…
GO:0051276	chromosome organization	3.39e-20	1.77e-17	9.93	19972	417	135	28	[CENPA - centromere protein a, CDC20 - cell division cycle 20, NEK2 - nima-related kinase 2, CCNE2 - cyclin e2, CDK1 - cyclin-dependent kinase 1, CENPE - centromere protein e, 312kda, KIF18A - kinesin family member 18a, NUF2 - nuf2, ndc80 kinetochore complex component, CENPF - centromere protein f, 350/400kda, NCAPD2 - non-smc condensin i complex, subunit d2, HIST1H3G - histone cluster 1, h3g, SP…
GO:0051303	establishment of chromosome localization	1.52e-19	7.68e-17	34.67	19972	64	135	15	[KIF14 - kinesin family member 14, FAM83D - family with sequence similarity 83, member d, NDE1 - nude neurodevelopment protein 1, PSRC1 - proline/serine-rich coiled-coil 1, DLGAP5 - discs, large (drosophila) homolog-associated protein 5, CENPE - centromere protein e, 312kda, KIF18A - kinesin family member 18a, CENPF - centromere protein f, 350/400kda, SPDL1 - spindle apparatus coiled-coil protein…
GO:0000819	sister chromatid segregation	1.6e-19	7.8e-17	50.61	19972	38	135	13	[PLK1 - polo-like kinase 1, NEK2 - nima-related kinase 2, KIF18A - kinesin family member 18a, NUSAP1 - nucleolar and spindle associated protein 1, NDC80 - ndc80 kinetochore complex component, SGOL2 - shugoshin-like 2 (s. pombe), SPAG5 - sperm associated antigen 5, KIFC1 - kinesin family member c1, TOP2A - topoisomerase (dna) ii alpha 170kda, INCENP - inner centromere protein antigens 135/155kda, …
GO:0000910	cytokinesis	2.53e-19	1.2e-16	33.62	19972	66	135	15	[PRC1 - protein regulator of cytokinesis 1, CENPA - centromere protein a, PLK1 - polo-like kinase 1, ANLN - anillin, actin binding protein, CEP55 - centrosomal protein 55kda, NUSAP1 - nucleolar and spindle associated protein 1, KIF20A - kinesin family member 20a, RACGAP1 - rac gtpase activating protein 1, CKAP2 - cytoskeleton associated protein 2, INCENP - inner centromere protein antigens 135/15…
GO:0050000	chromosome localization	2.53e-19	1.17e-16	33.62	19972	66	135	15	[KIF14 - kinesin family member 14, FAM83D - family with sequence similarity 83, member d, NDE1 - nude neurodevelopment protein 1, PSRC1 - proline/serine-rich coiled-coil 1, DLGAP5 - discs, large (drosophila) homolog-associated protein 5, CENPE - centromere protein e, 312kda, KIF18A - kinesin family member 18a, CENPF - centromere protein f, 350/400kda, SPDL1 - spindle apparatus coiled-coil protein…
GO:0061640	cytoskeleton-dependent cytokinesis	2.53e-19	1.13e-16	33.62	19972	66	135	15	[PRC1 - protein regulator of cytokinesis 1, CENPA - centromere protein a, PLK1 - polo-like kinase 1, ANLN - anillin, actin binding protein, CEP55 - centrosomal protein 55kda, NUSAP1 - nucleolar and spindle associated protein 1, KIF20A - kinesin family member 20a, RACGAP1 - rac gtpase activating protein 1, CKAP2 - cytoskeleton associated protein 2, INCENP - inner centromere protein antigens 135/15…
GO:0090068	positive regulation of cell cycle process	3.82e-19	1.66e-16	11.84	19972	300	135	24	[KIF14 - kinesin family member 14, FAM83D - family with sequence similarity 83, member d, DLGAP5 - discs, large (drosophila) homolog-associated protein 5, CDK1 - cyclin-dependent kinase 1, KIF20B - kinesin family member 20b, UBE2C - ubiquitin-conjugating enzyme e2c, AURKB - aurora kinase b, CDC25C - cell division cycle 25c, NUSAP1 - nucleolar and spindle associated protein 1, NDC80 - ndc80 kineto…
GO:0033043	regulation of organelle organization	5.55e-19	2.34e-16	4.88	19972	1303	135	43	[CKAP5 - cytoskeleton associated protein 5, CDC20 - cell division cycle 20, NEK2 - nima-related kinase 2, DLGAP5 - discs, large (drosophila) homolog-associated protein 5, CENPE - centromere protein e, 312kda, KIF20B - kinesin family member 20b, PHF19 - phd finger protein 19, CCNF - cyclin f, KIF18A - kinesin family member 18a, AURKB - aurora kinase b, CENPF - centromere protein f, 350/400kda, SPD…
GO:0045787	positive regulation of cell cycle	1.26e-18	5.19e-16	9.79	19972	393	135	26	[KIF14 - kinesin family member 14, FAM83D - family with sequence similarity 83, member d, DLGAP5 - discs, large (drosophila) homolog-associated protein 5, CDK1 - cyclin-dependent kinase 1, KIF20B - kinesin family member 20b, AURKB - aurora kinase b, CDC25C - cell division cycle 25c, CDC25B - cell division cycle 25b, GTSE1 - g-2 and s-phase expressed 1, RACGAP1 - rac gtpase activating protein 1, C…
GO:0051640	organelle localization	1.62e-18	6.48e-16	8.13	19972	528	135	29	[KIF14 - kinesin family member 14, FAM83D - family with sequence similarity 83, member d, NDE1 - nude neurodevelopment protein 1, CKAP5 - cytoskeleton associated protein 5, CENPA - centromere protein a, NEK2 - nima-related kinase 2, DLGAP5 - discs, large (drosophila) homolog-associated protein 5, CDK1 - cyclin-dependent kinase 1, CENPE - centromere protein e, 312kda, CENPF - centromere protein f,…
GO:1903046	meiotic cell cycle process	2.64e-18	1.03e-15	17.04	19972	165	135	19	[BUB1 - bub1 mitotic checkpoint serine/threonine kinase, PLK1 - polo-like kinase 1, BUB1B - bub1 mitotic checkpoint serine/threonine kinase b, CCNE2 - cyclin e2, KIF18A - kinesin family member 18a, NUF2 - nuf2, ndc80 kinetochore complex component, NCAPD2 - non-smc condensin i complex, subunit d2, CDC25B - cell division cycle 25b, TTK - ttk protein kinase, SGOL2 - shugoshin-like 2 (s. pombe), CCNA…
GO:0000070	mitotic sister chromatid segregation	4.04e-18	1.54e-15	50.72	19972	35	135	12	[KIFC1 - kinesin family member c1, PLK1 - polo-like kinase 1, INCENP - inner centromere protein antigens 135/155kda, NEK2 - nima-related kinase 2, KNSTRN - kinetochore-localized astrin/spag5 binding protein, CDCA8 - cell division cycle associated 8, KIF18A - kinesin family member 18a, ESPL1 - extra spindle pole bodies homolog 1 (s. cerevisiae), NUSAP1 - nucleolar and spindle associated protein 1,…
GO:0051310	metaphase plate congression	5.37e-18	2e-15	40.07	19972	48	135	13	[KIF14 - kinesin family member 14, FAM83D - family with sequence similarity 83, member d, PSRC1 - proline/serine-rich coiled-coil 1, CENPE - centromere protein e, 312kda, CENPF - centromere protein f, 350/400kda, KIF18A - kinesin family member 18a, SPDL1 - spindle apparatus coiled-coil protein 1, NDC80 - ndc80 kinetochore complex component, KIFC1 - kinesin family member c1, INCENP - inner centrom…
GO:0051656	establishment of organelle localization	1.91e-16	6.94e-14	10.43	19972	312	135	22	[KIF14 - kinesin family member 14, CENPA - centromere protein a, FAM83D - family with sequence similarity 83, member d, NDE1 - nude neurodevelopment protein 1, PLK1 - polo-like kinase 1, PSRC1 - proline/serine-rich coiled-coil 1, DLGAP5 - discs, large (drosophila) homolog-associated protein 5, CENPE - centromere protein e, 312kda, CENPF - centromere protein f, 350/400kda, KIF18A - kinesin family …
GO:0033044	regulation of chromosome organization	2.51e-16	8.94e-14	9.56	19972	356	135	23	[BUB1 - bub1 mitotic checkpoint serine/threonine kinase, PLK1 - polo-like kinase 1, BUB1B - bub1 mitotic checkpoint serine/threonine kinase b, CDC20 - cell division cycle 20, NEK2 - nima-related kinase 2, DLGAP5 - discs, large (drosophila) homolog-associated protein 5, CENPE - centromere protein e, 312kda, UBE2C - ubiquitin-conjugating enzyme e2c, PHF19 - phd finger protein 19, AURKB - aurora kin…
GO:1902749	regulation of cell cycle G2/M phase transition	4.7e-16	1.63e-13	12.95	19972	217	135	19	[CLSPN - claspin, CNTRL - centriolin, KIF14 - kinesin family member 14, NDE1 - nude neurodevelopment protein 1, CKAP5 - cytoskeleton associated protein 5, PLK1 - polo-like kinase 1, NEK2 - nima-related kinase 2, TPX2 - tpx2, microtubule-associated, CDK1 - cyclin-dependent kinase 1, CENPF - centromere protein f, 350/400kda, AURKB - aurora kinase b, CDC25C - cell division cycle 25c, CDC25B - cell d…
GO:0016043	cellular component organization	1.4e-15	4.75e-13	2.22	19972	5324	135	80	[CDC20 - cell division cycle 20, CCNB2 - cyclin b2, RNF26 - ring finger protein 26, BIRC5 - baculoviral iap repeat containing 5, CCNE2 - cyclin e2, CDK1 - cyclin-dependent kinase 1, KIF20B - kinesin family member 20b, RPLP0P6 - ribosomal protein, large, p0 pseudogene 6, PHF19 - phd finger protein 19, NUF2 - nuf2, ndc80 kinetochore complex component, SPDL1 - spindle apparatus coiled-coil protein 1…
GO:0010389	regulation of G2/M transition of mitotic cell cycle	1.8e-15	5.99e-13	13.31	19972	200	135	18	[CLSPN - claspin, CNTRL - centriolin, KIF14 - kinesin family member 14, NDE1 - nude neurodevelopment protein 1, CKAP5 - cytoskeleton associated protein 5, PLK1 - polo-like kinase 1, NEK2 - nima-related kinase 2, TPX2 - tpx2, microtubule-associated, CDK1 - cyclin-dependent kinase 1, CENPF - centromere protein f, 350/400kda, AURKB - aurora kinase b, CDC25C - cell division cycle 25c, CDC25B - cell d…
GO:0071840	cellular component organization or biogenesis	2.36e-15	7.69e-13	2.2	19972	5370	135	80	[CDC20 - cell division cycle 20, CCNB2 - cyclin b2, RNF26 - ring finger protein 26, BIRC5 - baculoviral iap repeat containing 5, CCNE2 - cyclin e2, CDK1 - cyclin-dependent kinase 1, KIF20B - kinesin family member 20b, RPLP0P6 - ribosomal protein, large, p0 pseudogene 6, PHF19 - phd finger protein 19, NUF2 - nuf2, ndc80 kinetochore complex component, SPDL1 - spindle apparatus coiled-coil protein 1…
GO:0051338	regulation of transferase activity	3.54e-15	1.13e-12	4.98	19972	1010	135	34	[KIF14 - kinesin family member 14, CDC20 - cell division cycle 20, NEK2 - nima-related kinase 2, CCNB2 - cyclin b2, CCNE2 - cyclin e2, CDK1 - cyclin-dependent kinase 1, CENPE - centromere protein e, 312kda, CCNF - cyclin f, AURKB - aurora kinase b, GDF15 - growth differentiation factor 15, CDC25C - cell division cycle 25c, CDC25B - cell division cycle 25b, DBF4B - dbf4 homolog b (s. cerevisiae), …
GO:0033046	negative regulation of sister chromatid segregation	8.07e-15	2.52e-12	46.23	19972	32	135	10	[BUB1 - bub1 mitotic checkpoint serine/threonine kinase, BUB1B - bub1 mitotic checkpoint serine/threonine kinase b, PLK1 - polo-like kinase 1, CDC20 - cell division cycle 20, AURKB - aurora kinase b, CENPF - centromere protein f, 350/400kda, ESPL1 - extra spindle pole bodies homolog 1 (s. cerevisiae), SPDL1 - spindle apparatus coiled-coil protein 1, PTTG1 - pituitary tumor-transforming 1, TTK - t…
GO:0051985	negative regulation of chromosome segregation	1.15e-14	3.53e-12	44.83	19972	33	135	10	[BUB1 - bub1 mitotic checkpoint serine/threonine kinase, BUB1B - bub1 mitotic checkpoint serine/threonine kinase b, PLK1 - polo-like kinase 1, CDC20 - cell division cycle 20, CENPF - centromere protein f, 350/400kda, AURKB - aurora kinase b, ESPL1 - extra spindle pole bodies homolog 1 (s. cerevisiae), SPDL1 - spindle apparatus coiled-coil protein 1, PTTG1 - pituitary tumor-transforming 1, TTK - t…
GO:0032465	regulation of cytokinesis	3.6e-14	1.08e-11	21.37	19972	90	135	13	[PRC1 - protein regulator of cytokinesis 1, KIF14 - kinesin family member 14, PLK1 - polo-like kinase 1, KIF20B - kinesin family member 20b, AURKB - aurora kinase b, CDC25B - cell division cycle 25b, KIF20A - kinesin family member 20a, RACGAP1 - rac gtpase activating protein 1, INCENP - inner centromere protein antigens 135/155kda, KIF23 - kinesin family member 23, CIT - citron (rho-interacting, …
GO:2000816	negative regulation of mitotic sister chromatid separation	9.51e-14	2.8e-11	49.31	19972	27	135	9	[BUB1 - bub1 mitotic checkpoint serine/threonine kinase, BUB1B - bub1 mitotic checkpoint serine/threonine kinase b, PLK1 - polo-like kinase 1, CDC20 - cell division cycle 20, AURKB - aurora kinase b, CENPF - centromere protein f, 350/400kda, SPDL1 - spindle apparatus coiled-coil protein 1, PTTG1 - pituitary tumor-transforming 1, TTK - ttk protein kinase]
GO:1905819	negative regulation of chromosome separation	1.39e-13	4.03e-11	47.55	19972	28	135	9	[BUB1 - bub1 mitotic checkpoint serine/threonine kinase, BUB1B - bub1 mitotic checkpoint serine/threonine kinase b, PLK1 - polo-like kinase 1, CDC20 - cell division cycle 20, CENPF - centromere protein f, 350/400kda, AURKB - aurora kinase b, SPDL1 - spindle apparatus coiled-coil protein 1, PTTG1 - pituitary tumor-transforming 1, TTK - ttk protein kinase]
GO:0050790	regulation of catalytic activity	1.46e-13	4.16e-11	3.06	19972	2367	135	49	[CDC20 - cell division cycle 20, BIRC5 - baculoviral iap repeat containing 5, CCNB2 - cyclin b2, CDK1 - cyclin-dependent kinase 1, CCNE2 - cyclin e2, CDC25C - cell division cycle 25c, CDC25B - cell division cycle 25b, RACGAP1 - rac gtpase activating protein 1, DBF4B - dbf4 homolog b (s. cerevisiae), NCAPH - non-smc condensin i complex, subunit h, ARRDC3 - arrestin domain containing 3, INCENP - in…
GO:0033048	negative regulation of mitotic sister chromatid segregation	2.85e-13	7.97e-11	44.38	19972	30	135	9	[BUB1 - bub1 mitotic checkpoint serine/threonine kinase, BUB1B - bub1 mitotic checkpoint serine/threonine kinase b, PLK1 - polo-like kinase 1, CDC20 - cell division cycle 20, CENPF - centromere protein f, 350/400kda, AURKB - aurora kinase b, SPDL1 - spindle apparatus coiled-coil protein 1, PTTG1 - pituitary tumor-transforming 1, TTK - ttk protein kinase]
GO:0000086	G2/M transition of mitotic cell cycle	3.23e-13	8.87e-11	15.57	19972	133	135	14	[CNTRL - centriolin, NDE1 - nude neurodevelopment protein 1, CKAP5 - cytoskeleton associated protein 5, PLK1 - polo-like kinase 1, CCNB2 - cyclin b2, NEK2 - nima-related kinase 2, CDK1 - cyclin-dependent kinase 1, CDC25C - cell division cycle 25c, CDC25B - cell division cycle 25b, CEP70 - centrosomal protein 70kda, CCNA2 - cyclin a2, CCNB1 - cyclin b1, BORA - bora, aurora kinase a activator, AURK…
GO:0044839	cell cycle G2/M phase transition	3.98e-13	1.07e-10	15.34	19972	135	135	14	[CNTRL - centriolin, CKAP5 - cytoskeleton associated protein 5, NDE1 - nude neurodevelopment protein 1, PLK1 - polo-like kinase 1, CCNB2 - cyclin b2, NEK2 - nima-related kinase 2, CDK1 - cyclin-dependent kinase 1, CDC25C - cell division cycle 25c, CDC25B - cell division cycle 25b, CEP70 - centrosomal protein 70kda, CCNA2 - cyclin a2, CCNB1 - cyclin b1, BORA - bora, aurora kinase a activator, AURK…
GO:0051988	regulation of attachment of spindle microtubules to kinetochore	9.14e-13	2.42e-10	79.66	19972	13	135	7	[CCNB1 - cyclin b1, NEK2 - nima-related kinase 2, KNSTRN - kinetochore-localized astrin/spag5 binding protein, AURKB - aurora kinase b, ECT2 - epithelial cell transforming sequence 2 oncogene, SPAG5 - sperm associated antigen 5, RACGAP1 - rac gtpase activating protein 1]
GO:0071173	spindle assembly checkpoint	1.04e-12	2.72e-10	53.8	19972	22	135	8	[BUB1 - bub1 mitotic checkpoint serine/threonine kinase, PLK1 - polo-like kinase 1, CDC20 - cell division cycle 20, BUB1B - bub1 mitotic checkpoint serine/threonine kinase b, CENPF - centromere protein f, 350/400kda, AURKB - aurora kinase b, SPDL1 - spindle apparatus coiled-coil protein 1, TTK - ttk protein kinase]
GO:0071174	mitotic spindle checkpoint	1.04e-12	2.67e-10	53.8	19972	22	135	8	[BUB1 - bub1 mitotic checkpoint serine/threonine kinase, PLK1 - polo-like kinase 1, CDC20 - cell division cycle 20, BUB1B - bub1 mitotic checkpoint serine/threonine kinase b, CENPF - centromere protein f, 350/400kda, AURKB - aurora kinase b, SPDL1 - spindle apparatus coiled-coil protein 1, TTK - ttk protein kinase]
GO:0007094	mitotic spindle assembly checkpoint	1.04e-12	2.63e-10	53.8	19972	22	135	8	[BUB1 - bub1 mitotic checkpoint serine/threonine kinase, PLK1 - polo-like kinase 1, CDC20 - cell division cycle 20, BUB1B - bub1 mitotic checkpoint serine/threonine kinase b, CENPF - centromere protein f, 350/400kda, AURKB - aurora kinase b, SPDL1 - spindle apparatus coiled-coil protein 1, TTK - ttk protein kinase]
GO:0031577	spindle checkpoint	1.04e-12	2.59e-10	53.8	19972	22	135	8	[BUB1 - bub1 mitotic checkpoint serine/threonine kinase, PLK1 - polo-like kinase 1, CDC20 - cell division cycle 20, BUB1B - bub1 mitotic checkpoint serine/threonine kinase b, CENPF - centromere protein f, 350/400kda, AURKB - aurora kinase b, SPDL1 - spindle apparatus coiled-coil protein 1, TTK - ttk protein kinase]
GO:0045841	negative regulation of mitotic metaphase/anaphase transition	2.37e-12	5.8e-10	49.31	19972	24	135	8	[BUB1 - bub1 mitotic checkpoint serine/threonine kinase, PLK1 - polo-like kinase 1, CDC20 - cell division cycle 20, BUB1B - bub1 mitotic checkpoint serine/threonine kinase b, CENPF - centromere protein f, 350/400kda, AURKB - aurora kinase b, SPDL1 - spindle apparatus coiled-coil protein 1, TTK - ttk protein kinase]
GO:0007080	mitotic metaphase plate congression	2.38e-12	5.73e-10	35.99	19972	37	135	9	[KIFC1 - kinesin family member c1, KIF14 - kinesin family member 14, PSRC1 - proline/serine-rich coiled-coil 1, CCNB1 - cyclin b1, CENPE - centromere protein e, 312kda, CDCA8 - cell division cycle associated 8, KIF2C - kinesin family member 2c, KIF18A - kinesin family member 18a, SPDL1 - spindle apparatus coiled-coil protein 1]
GO:0070507	regulation of microtubule cytoskeleton organization	2.64e-12	6.25e-10	11.8	19972	188	135	15	[CKAP5 - cytoskeleton associated protein 5, PLK1 - polo-like kinase 1, PSRC1 - proline/serine-rich coiled-coil 1, TPX2 - tpx2, microtubule-associated, NEK2 - nima-related kinase 2, CCNF - cyclin f, KIF18A - kinesin family member 18a, CEP70 - centrosomal protein 70kda, SPAG5 - sperm associated antigen 5, KIF11 - kinesin family member 11, CKAP2 - cytoskeleton associated protein 2, BORA - bora, auro…
GO:0045859	regulation of protein kinase activity	3.13e-12	7.32e-10	5.03	19972	794	135	27	[KIF14 - kinesin family member 14, CCNB2 - cyclin b2, CDK1 - cyclin-dependent kinase 1, CCNE2 - cyclin e2, CENPE - centromere protein e, 312kda, CCNF - cyclin f, GDF15 - growth differentiation factor 15, CDC25C - cell division cycle 25c, CDC25B - cell division cycle 25b, DBF4B - dbf4 homolog b (s. cerevisiae), CCNA1 - cyclin a1, INCENP - inner centromere protein antigens 135/155kda, CLSPN - clasp…
GO:1902100	negative regulation of metaphase/anaphase transition of cell cycle	3.47e-12	7.98e-10	47.34	19972	25	135	8	[BUB1 - bub1 mitotic checkpoint serine/threonine kinase, BUB1B - bub1 mitotic checkpoint serine/threonine kinase b, PLK1 - polo-like kinase 1, CDC20 - cell division cycle 20, AURKB - aurora kinase b, CENPF - centromere protein f, 350/400kda, SPDL1 - spindle apparatus coiled-coil protein 1, TTK - ttk protein kinase]
GO:0045839	negative regulation of mitotic nuclear division	5.15e-12	1.17e-09	33.29	19972	40	135	9	[BUB1 - bub1 mitotic checkpoint serine/threonine kinase, BUB1B - bub1 mitotic checkpoint serine/threonine kinase b, PLK1 - polo-like kinase 1, CDC20 - cell division cycle 20, AURKB - aurora kinase b, CENPF - centromere protein f, 350/400kda, SPDL1 - spindle apparatus coiled-coil protein 1, PTTG1 - pituitary tumor-transforming 1, TTK - ttk protein kinase]
GO:0051347	positive regulation of transferase activity	5.38e-12	1.2e-09	5.38	19972	688	135	25	[KIF14 - kinesin family member 14, CDC20 - cell division cycle 20, NEK2 - nima-related kinase 2, CDK1 - cyclin-dependent kinase 1, CENPE - centromere protein e, 312kda, AURKB - aurora kinase b, GDF15 - growth differentiation factor 15, CDC25B - cell division cycle 25b, DBF4B - dbf4 homolog b (s. cerevisiae), ARRDC3 - arrestin domain containing 3, INCENP - inner centromere protein antigens 135/155…
GO:0045931	positive regulation of mitotic cell cycle	8.12e-12	1.79e-09	12.33	19972	168	135	14	[DLGAP5 - discs, large (drosophila) homolog-associated protein 5, CDK1 - cyclin-dependent kinase 1, KIF20B - kinesin family member 20b, UBE2C - ubiquitin-conjugating enzyme e2c, AURKB - aurora kinase b, CDC25C - cell division cycle 25c, NUSAP1 - nucleolar and spindle associated protein 1, NDC80 - ndc80 kinetochore complex component, CDC25B - cell division cycle 25b, CDC27 - cell division cycle 27…
GO:0031145	anaphase-promoting complex-dependent catabolic process	9.5e-12	2.06e-09	19.61	19972	83	135	11	[BUB1B - bub1 mitotic checkpoint serine/threonine kinase b, PLK1 - polo-like kinase 1, CDC20 - cell division cycle 20, CCNB1 - cyclin b1, CDK1 - cyclin-dependent kinase 1, UBE2C - ubiquitin-conjugating enzyme e2c, AURKB - aurora kinase b, UBE2S - ubiquitin-conjugating enzyme e2s, PTTG1 - pituitary tumor-transforming 1, AURKA - aurora kinase a, CDC27 - cell division cycle 27]
GO:0051302	regulation of cell division	9.54e-12	2.04e-09	12.18	19972	170	135	14	[PRC1 - protein regulator of cytokinesis 1, KIF14 - kinesin family member 14, PLK1 - polo-like kinase 1, KIF20B - kinesin family member 20b, AURKB - aurora kinase b, CDC25B - cell division cycle 25b, KIF20A - kinesin family member 20a, RACGAP1 - rac gtpase activating protein 1, INCENP - inner centromere protein antigens 135/155kda, KIF23 - kinesin family member 23, ASPM - asp (abnormal spindle) h…
GO:0045132	meiotic chromosome segregation	1.01e-11	2.14e-09	60.92	19972	17	135	7	[NCAPH - non-smc condensin i complex, subunit h, PLK1 - polo-like kinase 1, NUF2 - nuf2, ndc80 kinetochore complex component, ESPL1 - extra spindle pole bodies homolog 1 (s. cerevisiae), PTTG1 - pituitary tumor-transforming 1, TTK - ttk protein kinase, SGOL2 - shugoshin-like 2 (s. pombe)]
GO:0043085	positive regulation of catalytic activity	2.16e-11	4.5e-09	3.56	19972	1453	135	35	[KIF14 - kinesin family member 14, CDC20 - cell division cycle 20, NEK2 - nima-related kinase 2, ARHGAP19 - rho gtpase activating protein 19, CDK1 - cyclin-dependent kinase 1, CENPE - centromere protein e, 312kda, RANGAP1 - ran gtpase activating protein 1, AURKB - aurora kinase b, GDF15 - growth differentiation factor 15, CDC25B - cell division cycle 25b, RACGAP1 - rac gtpase activating protein 1…
GO:0010948	negative regulation of cell cycle process	2.25e-11	4.62e-09	7.67	19972	347	135	18	[CLSPN - claspin, BUB1 - bub1 mitotic checkpoint serine/threonine kinase, PLK1 - polo-like kinase 1, BUB1B - bub1 mitotic checkpoint serine/threonine kinase b, CDC20 - cell division cycle 20, NEK2 - nima-related kinase 2, CDK1 - cyclin-dependent kinase 1, CCNF - cyclin f, CENPF - centromere protein f, 350/400kda, AURKB - aurora kinase b, SPDL1 - spindle apparatus coiled-coil protein 1, CDC25C - c…
GO:0032886	regulation of microtubule-based process	2.53e-11	5.14e-09	10.09	19972	220	135	15	[CKAP5 - cytoskeleton associated protein 5, PLK1 - polo-like kinase 1, PSRC1 - proline/serine-rich coiled-coil 1, NEK2 - nima-related kinase 2, TPX2 - tpx2, microtubule-associated, CCNF - cyclin f, KIF18A - kinesin family member 18a, CEP70 - centrosomal protein 70kda, SPAG5 - sperm associated antigen 5, KIF11 - kinesin family member 11, CKAP2 - cytoskeleton associated protein 2, BORA - bora, auro…
GO:0051784	negative regulation of nuclear division	3.02e-11	6.05e-09	27.74	19972	48	135	9	[BUB1 - bub1 mitotic checkpoint serine/threonine kinase, BUB1B - bub1 mitotic checkpoint serine/threonine kinase b, PLK1 - polo-like kinase 1, CDC20 - cell division cycle 20, CENPF - centromere protein f, 350/400kda, AURKB - aurora kinase b, SPDL1 - spindle apparatus coiled-coil protein 1, PTTG1 - pituitary tumor-transforming 1, TTK - ttk protein kinase]
GO:0051653	spindle localization	4.46e-11	8.82e-09	26.63	19972	50	135	9	[NDE1 - nude neurodevelopment protein 1, CENPA - centromere protein a, PLK1 - polo-like kinase 1, GPSM2 - g-protein signaling modulator 2, ASPM - asp (abnormal spindle) homolog, microcephaly associated (drosophila), ESPL1 - extra spindle pole bodies homolog 1 (s. cerevisiae), SPDL1 - spindle apparatus coiled-coil protein 1, NDC80 - ndc80 kinetochore complex component, NUSAP1 - nucleolar and spind…
GO:0043549	regulation of kinase activity	5.92e-11	1.16e-08	4.42	19972	903	135	27	[KIF14 - kinesin family member 14, CCNB2 - cyclin b2, CDK1 - cyclin-dependent kinase 1, CCNE2 - cyclin e2, CENPE - centromere protein e, 312kda, CCNF - cyclin f, GDF15 - growth differentiation factor 15, CDC25C - cell division cycle 25c, CDC25B - cell division cycle 25b, DBF4B - dbf4 homolog b (s. cerevisiae), CCNA1 - cyclin a1, INCENP - inner centromere protein antigens 135/155kda, CLSPN - clasp…
GO:0045786	negative regulation of cell cycle	6.55e-11	1.26e-08	5.54	19972	587	135	22	[CLSPN - claspin, BUB1 - bub1 mitotic checkpoint serine/threonine kinase, CDC20 - cell division cycle 20, PLK1 - polo-like kinase 1, BUB1B - bub1 mitotic checkpoint serine/threonine kinase b, NEK2 - nima-related kinase 2, CDK1 - cyclin-dependent kinase 1, KIF20B - kinesin family member 20b, CCNF - cyclin f, CENPF - centromere protein f, 350/400kda, AURKB - aurora kinase b, SPDL1 - spindle apparat…
GO:0040001	establishment of mitotic spindle localization	7.13e-11	1.36e-08	33.82	19972	35	135	8	[CENPA - centromere protein a, NDE1 - nude neurodevelopment protein 1, PLK1 - polo-like kinase 1, GPSM2 - g-protein signaling modulator 2, ESPL1 - extra spindle pole bodies homolog 1 (s. cerevisiae), SPDL1 - spindle apparatus coiled-coil protein 1, NDC80 - ndc80 kinetochore complex component, NUSAP1 - nucleolar and spindle associated protein 1]
GO:0051255	spindle midzone assembly	7.62e-11	1.44e-08	73.97	19972	12	135	6	[PRC1 - protein regulator of cytokinesis 1, INCENP - inner centromere protein antigens 135/155kda, KIF23 - kinesin family member 23, KIF4A - kinesin family member 4a, AURKB - aurora kinase b, RACGAP1 - rac gtpase activating protein 1]
GO:0000079	regulation of cyclin-dependent protein serine/threonine kinase activity	8.44e-11	1.57e-08	16.11	19972	101	135	11	[CCNA1 - cyclin a1, CCNA2 - cyclin a2, PSRC1 - proline/serine-rich coiled-coil 1, PLK1 - polo-like kinase 1, CCNB1 - cyclin b1, CCNB2 - cyclin b2, CCNE2 - cyclin e2, CKS2 - cdc28 protein kinase regulatory subunit 2, CCNF - cyclin f, CDKN3 - cyclin-dependent kinase inhibitor 3, CDC25C - cell division cycle 25c]
GO:0007093	mitotic cell cycle checkpoint	9.41e-11	1.73e-08	15.95	19972	102	135	11	[CLSPN - claspin, BUB1 - bub1 mitotic checkpoint serine/threonine kinase, BUB1B - bub1 mitotic checkpoint serine/threonine kinase b, PLK1 - polo-like kinase 1, CDC20 - cell division cycle 20, TOP2A - topoisomerase (dna) ii alpha 170kda, CDK1 - cyclin-dependent kinase 1, CENPF - centromere protein f, 350/400kda, AURKB - aurora kinase b, SPDL1 - spindle apparatus coiled-coil protein 1, TTK - ttk pr…
GO:0065009	regulation of molecular function	1.17e-10	2.13e-08	2.48	19972	3040	135	51	[CDC20 - cell division cycle 20, MTRNR2L8 - mt-rnr2-like 8, BIRC5 - baculoviral iap repeat containing 5, CCNB2 - cyclin b2, CDK1 - cyclin-dependent kinase 1, CCNE2 - cyclin e2, CDC25C - cell division cycle 25c, CDC25B - cell division cycle 25b, RACGAP1 - rac gtpase activating protein 1, DBF4B - dbf4 homolog b (s. cerevisiae), NCAPH - non-smc condensin i complex, subunit h, ARRDC3 - arrestin domai…
GO:1904029	regulation of cyclin-dependent protein kinase activity	1.29e-10	2.32e-08	15.5	19972	105	135	11	[CCNA1 - cyclin a1, CCNA2 - cyclin a2, PSRC1 - proline/serine-rich coiled-coil 1, PLK1 - polo-like kinase 1, CCNB1 - cyclin b1, CCNB2 - cyclin b2, CCNE2 - cyclin e2, CKS2 - cdc28 protein kinase regulatory subunit 2, CCNF - cyclin f, CDKN3 - cyclin-dependent kinase inhibitor 3, CDC25C - cell division cycle 25c]
GO:2001251	negative regulation of chromosome organization	1.38e-10	2.45e-08	13.05	19972	136	135	12	[PIF1 - pif1 5'-to-3' dna helicase, BUB1 - bub1 mitotic checkpoint serine/threonine kinase, BUB1B - bub1 mitotic checkpoint serine/threonine kinase b, PLK1 - polo-like kinase 1, CDC20 - cell division cycle 20, TOP2A - topoisomerase (dna) ii alpha 170kda, CENPF - centromere protein f, 350/400kda, AURKB - aurora kinase b, ESPL1 - extra spindle pole bodies homolog 1 (s. cerevisiae), SPDL1 - spindle …
GO:0000278	mitotic cell cycle	1.64e-10	2.87e-08	12.86	19972	138	135	12	[KIF11 - kinesin family member 11, BUB1B - bub1 mitotic checkpoint serine/threonine kinase b, PLK1 - polo-like kinase 1, NEK2 - nima-related kinase 2, TPX2 - tpx2, microtubule-associated, CENPE - centromere protein e, 312kda, TUBA1C - tubulin, alpha 1c, CENPF - centromere protein f, 350/400kda, CIT - citron (rho-interacting, serine/threonine kinase 21), NDC80 - ndc80 kinetochore complex component…
GO:0032467	positive regulation of cytokinesis	2.27e-10	3.94e-08	29.59	19972	40	135	8	[KIF14 - kinesin family member 14, KIF23 - kinesin family member 23, KIF20B - kinesin family member 20b, AURKB - aurora kinase b, CIT - citron (rho-interacting, serine/threonine kinase 21), ECT2 - epithelial cell transforming sequence 2 oncogene, CDC25B - cell division cycle 25b, RACGAP1 - rac gtpase activating protein 1]
GO:0007018	microtubule-based movement	2.53e-10	4.35e-08	8.57	19972	259	135	15	[KIF14 - kinesin family member 14, NDE1 - nude neurodevelopment protein 1, DLGAP5 - discs, large (drosophila) homolog-associated protein 5, CENPE - centromere protein e, 312kda, KIF20B - kinesin family member 20b, KIF18A - kinesin family member 18a, CABYR - calcium binding tyrosine-(y)-phosphorylation regulated, KIF20A - kinesin family member 20a, RACGAP1 - rac gtpase activating protein 1, KIF11 …
GO:0051293	establishment of spindle localization	6.17e-10	1.05e-07	26.3	19972	45	135	8	[NDE1 - nude neurodevelopment protein 1, CENPA - centromere protein a, PLK1 - polo-like kinase 1, GPSM2 - g-protein signaling modulator 2, ESPL1 - extra spindle pole bodies homolog 1 (s. cerevisiae), SPDL1 - spindle apparatus coiled-coil protein 1, NDC80 - ndc80 kinetochore complex component, NUSAP1 - nucleolar and spindle associated protein 1]
GO:0051128	regulation of cellular component organization	6.34e-10	1.07e-07	2.59	19972	2571	135	45	[KIF14 - kinesin family member 14, CKAP5 - cytoskeleton associated protein 5, CDC20 - cell division cycle 20, NEK2 - nima-related kinase 2, DLGAP5 - discs, large (drosophila) homolog-associated protein 5, CENPE - centromere protein e, 312kda, KIF20B - kinesin family member 20b, CCNF - cyclin f, PHF19 - phd finger protein 19, KIF18A - kinesin family member 18a, AURKB - aurora kinase b, CENPF - cen…
GO:0051256	mitotic spindle midzone assembly	7.22e-10	1.2e-07	92.46	19972	8	135	5	[PRC1 - protein regulator of cytokinesis 1, KIF23 - kinesin family member 23, KIF4A - kinesin family member 4a, AURKB - aurora kinase b, RACGAP1 - rac gtpase activating protein 1]
GO:0045930	negative regulation of mitotic cell cycle	7.68e-10	1.26e-07	7.22	19972	328	135	16	[CLSPN - claspin, BUB1 - bub1 mitotic checkpoint serine/threonine kinase, PLK1 - polo-like kinase 1, BUB1B - bub1 mitotic checkpoint serine/threonine kinase b, CDC20 - cell division cycle 20, CDK1 - cyclin-dependent kinase 1, AURKB - aurora kinase b, CENPF - centromere protein f, 350/400kda, SPDL1 - spindle apparatus coiled-coil protein 1, CDC25C - cell division cycle 25c, TTK - ttk protein kinas…
GO:1901991	negative regulation of mitotic cell cycle phase transition	8.45e-10	1.38e-07	8.7	19972	238	135	14	[CLSPN - claspin, BUB1 - bub1 mitotic checkpoint serine/threonine kinase, PLK1 - polo-like kinase 1, BUB1B - bub1 mitotic checkpoint serine/threonine kinase b, CDC20 - cell division cycle 20, CDK1 - cyclin-dependent kinase 1, CENPF - centromere protein f, 350/400kda, AURKB - aurora kinase b, SPDL1 - spindle apparatus coiled-coil protein 1, CDC25C - cell division cycle 25c, TTK - ttk protein kinas…
GO:0007049	cell cycle	9.44e-10	1.52e-07	6.09	19972	437	135	18	[PLK1 - polo-like kinase 1, BUB1B - bub1 mitotic checkpoint serine/threonine kinase b, NEK2 - nima-related kinase 2, TPX2 - tpx2, microtubule-associated, CENPE - centromere protein e, 312kda, CENPF - centromere protein f, 350/400kda, FAM64A - family with sequence similarity 64, member a, NDC80 - ndc80 kinetochore complex component, CDC25B - cell division cycle 25b, DBF4B - dbf4 homolog b (s. cere…
GO:0051641	cellular localization	9.8e-10	1.56e-07	2.74	19972	2217	135	41	[KIF14 - kinesin family member 14, CKAP5 - cytoskeleton associated protein 5, FAM83D - family with sequence similarity 83, member d, CENPA - centromere protein a, NDE1 - nude neurodevelopment protein 1, NEK2 - nima-related kinase 2, DLGAP5 - discs, large (drosophila) homolog-associated protein 5, CDK1 - cyclin-dependent kinase 1, CENPE - centromere protein e, 312kda, KIF20B - kinesin family membe…
GO:0071459	protein localization to chromosome, centromeric region	1.48e-09	2.34e-07	49.31	19972	18	135	6	[CENPA - centromere protein a, CDK1 - cyclin-dependent kinase 1, AURKB - aurora kinase b, SPDL1 - spindle apparatus coiled-coil protein 1, TTK - ttk protein kinase, CASC5 - cancer susceptibility candidate 5]
GO:0000075	cell cycle checkpoint	1.81e-09	2.83e-07	12.14	19972	134	135	11	[CLSPN - claspin, BUB1 - bub1 mitotic checkpoint serine/threonine kinase, BUB1B - bub1 mitotic checkpoint serine/threonine kinase b, PLK1 - polo-like kinase 1, CDC20 - cell division cycle 20, TOP2A - topoisomerase (dna) ii alpha 170kda, CDK1 - cyclin-dependent kinase 1, CENPF - centromere protein f, 350/400kda, AURKB - aurora kinase b, SPDL1 - spindle apparatus coiled-coil protein 1, TTK - ttk pr…
GO:1901988	negative regulation of cell cycle phase transition	2.29e-09	3.54e-07	8.06	19972	257	135	14	[CLSPN - claspin, BUB1 - bub1 mitotic checkpoint serine/threonine kinase, PLK1 - polo-like kinase 1, BUB1B - bub1 mitotic checkpoint serine/threonine kinase b, CDC20 - cell division cycle 20, CDK1 - cyclin-dependent kinase 1, CENPF - centromere protein f, 350/400kda, AURKB - aurora kinase b, SPDL1 - spindle apparatus coiled-coil protein 1, CDC25C - cell division cycle 25c, TTK - ttk protein kinas…
GO:0022414	reproductive process	3.03e-09	4.64e-07	3.28	19972	1400	135	31	[NEK2 - nima-related kinase 2, CDK1 - cyclin-dependent kinase 1, CCNE2 - cyclin e2, CCNF - cyclin f, NUF2 - nuf2, ndc80 kinetochore complex component, KIF18A - kinesin family member 18a, SYNE1 - spectrin repeat containing, nuclear envelope 1, NCAPD2 - non-smc condensin i complex, subunit d2, CABYR - calcium binding tyrosine-(y)-phosphorylation regulated, CDC25B - cell division cycle 25b, RACGAP1 …
GO:1901989	positive regulation of cell cycle phase transition	3.76e-09	5.71e-07	13.45	19972	110	135	10	[DBF4B - dbf4 homolog b (s. cerevisiae), FAM83D - family with sequence similarity 83, member d, CCNB1 - cyclin b1, DLGAP5 - discs, large (drosophila) homolog-associated protein 5, CDK1 - cyclin-dependent kinase 1, UBE2C - ubiquitin-conjugating enzyme e2c, ESPL1 - extra spindle pole bodies homolog 1 (s. cerevisiae), CDC25C - cell division cycle 25c, CDC25B - cell division cycle 25b, CDC27 - cell d…
GO:0008608	attachment of spindle microtubules to kinetochore	5.82e-09	8.75e-07	40.35	19972	22	135	6	[CENPE - centromere protein e, 312kda, KIF2C - kinesin family member 2c, NUF2 - nuf2, ndc80 kinetochore complex component, AURKB - aurora kinase b, NDC80 - ndc80 kinetochore complex component, CASC5 - cancer susceptibility candidate 5]
GO:0090224	regulation of spindle organization	5.84e-09	8.7e-07	27.25	19972	38	135	7	[PLK1 - polo-like kinase 1, PSRC1 - proline/serine-rich coiled-coil 1, TPX2 - tpx2, microtubule-associated, BORA - bora, aurora kinase a activator, GPSM2 - g-protein signaling modulator 2, TACC3 - transforming, acidic coiled-coil containing protein 3, SPAG5 - sperm associated antigen 5]
GO:0044093	positive regulation of molecular function	6.71e-09	9.9e-07	2.88	19972	1799	135	35	[KIF14 - kinesin family member 14, CDC20 - cell division cycle 20, NEK2 - nima-related kinase 2, ARHGAP19 - rho gtpase activating protein 19, CDK1 - cyclin-dependent kinase 1, CENPE - centromere protein e, 312kda, RANGAP1 - ran gtpase activating protein 1, AURKB - aurora kinase b, GDF15 - growth differentiation factor 15, CDC25B - cell division cycle 25b, RACGAP1 - rac gtpase activating protein 1…
GO:0031399	regulation of protein modification process	6.97e-09	1.02e-06	2.81	19972	1893	135	36	[KIF14 - kinesin family member 14, FAM83D - family with sequence similarity 83, member d, DDIT4 - dna-damage-inducible transcript 4, CDC20 - cell division cycle 20, CCNB2 - cyclin b2, CCNE2 - cyclin e2, CDK1 - cyclin-dependent kinase 1, CENPE - centromere protein e, 312kda, CCNF - cyclin f, PHF19 - phd finger protein 19, GDF15 - growth differentiation factor 15, CDC25C - cell division cycle 25c, …
GO:0010639	negative regulation of organelle organization	1.22e-08	1.76e-06	5.95	19972	398	135	16	[BUB1 - bub1 mitotic checkpoint serine/threonine kinase, PLK1 - polo-like kinase 1, BUB1B - bub1 mitotic checkpoint serine/threonine kinase b, CDC20 - cell division cycle 20, NEK2 - nima-related kinase 2, TPX2 - tpx2, microtubule-associated, CCNF - cyclin f, AURKB - aurora kinase b, CENPF - centromere protein f, 350/400kda, SPDL1 - spindle apparatus coiled-coil protein 1, TTK - ttk protein kinase…
GO:0030261	chromosome condensation	1.22e-08	1.75e-06	24.66	19972	42	135	7	[NCAPG - non-smc condensin i complex, subunit g, NCAPH - non-smc condensin i complex, subunit h, TOP2A - topoisomerase (dna) ii alpha 170kda, INCENP - inner centromere protein antigens 135/155kda, CDK1 - cyclin-dependent kinase 1, NCAPD2 - non-smc condensin i complex, subunit d2, NUSAP1 - nucleolar and spindle associated protein 1]
GO:1901992	positive regulation of mitotic cell cycle phase transition	1.47e-08	2.09e-06	14.16	19972	94	135	9	[DBF4B - dbf4 homolog b (s. cerevisiae), CCNB1 - cyclin b1, DLGAP5 - discs, large (drosophila) homolog-associated protein 5, CDK1 - cyclin-dependent kinase 1, UBE2C - ubiquitin-conjugating enzyme e2c, ESPL1 - extra spindle pole bodies homolog 1 (s. cerevisiae), CDC25C - cell division cycle 25c, CDC25B - cell division cycle 25b, CDC27 - cell division cycle 27]
GO:0071900	regulation of protein serine/threonine kinase activity	1.56e-08	2.2e-06	5.09	19972	523	135	18	[IQGAP3 - iq motif containing gtpase activating protein 3, PLK1 - polo-like kinase 1, PSRC1 - proline/serine-rich coiled-coil 1, CCNB2 - cyclin b2, CCNE2 - cyclin e2, CDK1 - cyclin-dependent kinase 1, CCNF - cyclin f, GDF15 - growth differentiation factor 15, CDKN3 - cyclin-dependent kinase inhibitor 3, CDC25C - cell division cycle 25c, DBF4B - dbf4 homolog b (s. cerevisiae), CCNA1 - cyclin a1, C…
GO:0034501	protein localization to kinetochore	1.61e-08	2.25e-06	56.9	19972	13	135	5	[CDK1 - cyclin-dependent kinase 1, AURKB - aurora kinase b, SPDL1 - spindle apparatus coiled-coil protein 1, TTK - ttk protein kinase, CASC5 - cancer susceptibility candidate 5]
GO:0045860	positive regulation of protein kinase activity	2.09e-08	2.89e-06	5	19972	533	135	18	[CLSPN - claspin, IQGAP3 - iq motif containing gtpase activating protein 3, KIF14 - kinesin family member 14, PSRC1 - proline/serine-rich coiled-coil 1, TPX2 - tpx2, microtubule-associated, CDK1 - cyclin-dependent kinase 1, CENPE - centromere protein e, 312kda, AREG - amphiregulin, GDF15 - growth differentiation factor 15, CDC25B - cell division cycle 25b, DBF4B - dbf4 homolog b (s. cerevisiae), …
GO:0006323	DNA packaging	3.22e-08	4.42e-06	21.57	19972	48	135	7	[NCAPG - non-smc condensin i complex, subunit g, NCAPH - non-smc condensin i complex, subunit h, TOP2A - topoisomerase (dna) ii alpha 170kda, INCENP - inner centromere protein antigens 135/155kda, CDK1 - cyclin-dependent kinase 1, NCAPD2 - non-smc condensin i complex, subunit d2, NUSAP1 - nucleolar and spindle associated protein 1]
GO:0051493	regulation of cytoskeleton organization	3.37e-08	4.58e-06	4.84	19972	550	135	18	[CNTRL - centriolin, IQGAP3 - iq motif containing gtpase activating protein 3, CKAP5 - cytoskeleton associated protein 5, PLK1 - polo-like kinase 1, PSRC1 - proline/serine-rich coiled-coil 1, NEK2 - nima-related kinase 2, TPX2 - tpx2, microtubule-associated, CCNF - cyclin f, KIF18A - kinesin family member 18a, CEP70 - centrosomal protein 70kda, SPAG5 - sperm associated antigen 5, KIF11 - kinesin …
GO:0001932	regulation of protein phosphorylation	4.32e-08	5.83e-06	3	19972	1481	135	30	[KIF14 - kinesin family member 14, DDIT4 - dna-damage-inducible transcript 4, FAM83D - family with sequence similarity 83, member d, CCNB2 - cyclin b2, CDK1 - cyclin-dependent kinase 1, CCNE2 - cyclin e2, CENPE - centromere protein e, 312kda, CCNF - cyclin f, GDF15 - growth differentiation factor 15, CDC25C - cell division cycle 25c, CDC25B - cell division cycle 25b, DBF4B - dbf4 homolog b (s. ce…
GO:0000132	establishment of mitotic spindle orientation	4.43e-08	5.92e-06	29.59	19972	30	135	6	[NDE1 - nude neurodevelopment protein 1, CENPA - centromere protein a, PLK1 - polo-like kinase 1, GPSM2 - g-protein signaling modulator 2, SPDL1 - spindle apparatus coiled-coil protein 1, NDC80 - ndc80 kinetochore complex component]
GO:0016572	histone phosphorylation	5.47e-08	7.24e-06	28.63	19972	31	135	6	[CCNA2 - cyclin a2, CCNB1 - cyclin b1, INCENP - inner centromere protein antigens 135/155kda, CDK1 - cyclin-dependent kinase 1, AURKB - aurora kinase b, AURKA - aurora kinase a]
GO:0045143	homologous chromosome segregation	6.88e-08	9.04e-06	84.54	19972	7	135	4	[PLK1 - polo-like kinase 1, ESPL1 - extra spindle pole bodies homolog 1 (s. cerevisiae), PTTG1 - pituitary tumor-transforming 1, SGOL2 - shugoshin-like 2 (s. pombe)]
GO:0051225	spindle assembly	7.51e-08	9.79e-06	14.61	19972	81	135	8	[KIF11 - kinesin family member 11, KIFC1 - kinesin family member c1, CDC20 - cell division cycle 20, NEK2 - nima-related kinase 2, TPX2 - tpx2, microtubule-associated, BIRC5 - baculoviral iap repeat containing 5, ASPM - asp (abnormal spindle) homolog, microcephaly associated (drosophila), AURKA - aurora kinase a]
GO:0060236	regulation of mitotic spindle organization	9.82e-08	1.27e-05	26.11	19972	34	135	6	[PSRC1 - proline/serine-rich coiled-coil 1, PLK1 - polo-like kinase 1, TPX2 - tpx2, microtubule-associated, BORA - bora, aurora kinase a activator, GPSM2 - g-protein signaling modulator 2, TACC3 - transforming, acidic coiled-coil containing protein 3]
GO:0051383	kinetochore organization	1.05e-07	1.34e-05	41.09	19972	18	135	5	[CENPA - centromere protein a, CENPE - centromere protein e, 312kda, CENPF - centromere protein f, 350/400kda, NUF2 - nuf2, ndc80 kinetochore complex component, NDC80 - ndc80 kinetochore complex component]
GO:0045840	positive regulation of mitotic nuclear division	1.1e-07	1.4e-05	18.17	19972	57	135	7	[DLGAP5 - discs, large (drosophila) homolog-associated protein 5, UBE2C - ubiquitin-conjugating enzyme e2c, AURKB - aurora kinase b, ESPL1 - extra spindle pole bodies homolog 1 (s. cerevisiae), NUSAP1 - nucleolar and spindle associated protein 1, AURKA - aurora kinase a, CDC27 - cell division cycle 27]
GO:0051781	positive regulation of cell division	1.32e-07	1.66e-05	13.6	19972	87	135	8	[KIF14 - kinesin family member 14, KIF23 - kinesin family member 23, KIF20B - kinesin family member 20b, AURKB - aurora kinase b, CIT - citron (rho-interacting, serine/threonine kinase 21), ECT2 - epithelial cell transforming sequence 2 oncogene, CDC25B - cell division cycle 25b, RACGAP1 - rac gtpase activating protein 1]
GO:0051299	centrosome separation	1.37e-07	1.71e-05	73.97	19972	8	135	4	[KIF11 - kinesin family member 11, NDE1 - nude neurodevelopment protein 1, NEK2 - nima-related kinase 2, AURKA - aurora kinase a]
GO:0032506	cytokinetic process	1.41e-07	1.75e-05	24.66	19972	36	135	6	[KIF23 - kinesin family member 23, AURKB - aurora kinase b, CEP55 - centrosomal protein 55kda, ANLN - anillin, actin binding protein, KIF20A - kinesin family member 20a, RACGAP1 - rac gtpase activating protein 1]
GO:0051294	establishment of spindle orientation	1.41e-07	1.73e-05	24.66	19972	36	135	6	[CENPA - centromere protein a, NDE1 - nude neurodevelopment protein 1, PLK1 - polo-like kinase 1, GPSM2 - g-protein signaling modulator 2, SPDL1 - spindle apparatus coiled-coil protein 1, NDC80 - ndc80 kinetochore complex component]
GO:0033674	positive regulation of kinase activity	1.48e-07	1.81e-05	4.39	19972	607	135	18	[CLSPN - claspin, IQGAP3 - iq motif containing gtpase activating protein 3, KIF14 - kinesin family member 14, PSRC1 - proline/serine-rich coiled-coil 1, TPX2 - tpx2, microtubule-associated, CDK1 - cyclin-dependent kinase 1, CENPE - centromere protein e, 312kda, AREG - amphiregulin, GDF15 - growth differentiation factor 15, CDC25B - cell division cycle 25b, DBF4B - dbf4 homolog b (s. cerevisiae), …
GO:0034502	protein localization to chromosome	2.23e-07	2.7e-05	16.44	19972	63	135	7	[CENPA - centromere protein a, PLK1 - polo-like kinase 1, CDK1 - cyclin-dependent kinase 1, AURKB - aurora kinase b, SPDL1 - spindle apparatus coiled-coil protein 1, TTK - ttk protein kinase, CASC5 - cancer susceptibility candidate 5]
GO:0031401	positive regulation of protein modification process	2.32e-07	2.79e-05	3.09	19972	1246	135	26	[KIF14 - kinesin family member 14, CDC20 - cell division cycle 20, CDK1 - cyclin-dependent kinase 1, CENPE - centromere protein e, 312kda, PHF19 - phd finger protein 19, GDF15 - growth differentiation factor 15, CDC25B - cell division cycle 25b, DBF4B - dbf4 homolog b (s. cerevisiae), ARRDC3 - arrestin domain containing 3, INCENP - inner centromere protein antigens 135/155kda, UBE2S - ubiquitin-c…
GO:0050794	regulation of cellular process	2.35e-07	2.8e-05	1.39	19972	10998	135	103	[FAM83D - family with sequence similarity 83, member d, MTRNR2L8 - mt-rnr2-like 8, CDC20 - cell division cycle 20, BIRC5 - baculoviral iap repeat containing 5, CDK1 - cyclin-dependent kinase 1, ARHGEF39 - rho guanine nucleotide exchange factor (gef) 39, KIF20B - kinesin family member 20b, WDR76 - wd repeat domain 76, SPDL1 - spindle apparatus coiled-coil protein 1, CDC25C - cell division cycle 25…
GO:0043161	proteasome-mediated ubiquitin-dependent protein catabolic process	2.36e-07	2.8e-05	6.09	19972	316	135	13	[KIF14 - kinesin family member 14, PLK1 - polo-like kinase 1, BUB1B - bub1 mitotic checkpoint serine/threonine kinase b, CDC20 - cell division cycle 20, CDK1 - cyclin-dependent kinase 1, UBE2C - ubiquitin-conjugating enzyme e2c, CCNF - cyclin f, AURKB - aurora kinase b, CDC27 - cell division cycle 27, CCNB1 - cyclin b1, UBE2S - ubiquitin-conjugating enzyme e2s, PTTG1 - pituitary tumor-transformin…
GO:0090307	mitotic spindle assembly	2.71e-07	3.19e-05	22.19	19972	40	135	6	[KIF11 - kinesin family member 11, KIFC1 - kinesin family member c1, CDC20 - cell division cycle 20, TPX2 - tpx2, microtubule-associated, BIRC5 - baculoviral iap repeat containing 5, NEK2 - nima-related kinase 2]
GO:0070192	chromosome organization involved in meiotic cell cycle	2.77e-07	3.23e-05	15.93	19972	65	135	7	[BUB1 - bub1 mitotic checkpoint serine/threonine kinase, NCAPH - non-smc condensin i complex, subunit h, BUB1B - bub1 mitotic checkpoint serine/threonine kinase b, INCENP - inner centromere protein antigens 135/155kda, CCNE2 - cyclin e2, NCAPD2 - non-smc condensin i complex, subunit d2, SGOL2 - shugoshin-like 2 (s. pombe)]
GO:0044380	protein localization to cytoskeleton	4.23e-07	4.9e-05	20.64	19972	43	135	6	[FAM83D - family with sequence similarity 83, member d, KIF20B - kinesin family member 20b, ANLN - anillin, actin binding protein, TTK - ttk protein kinase, AURKA - aurora kinase a, SPAG5 - sperm associated antigen 5]
GO:0042325	regulation of phosphorylation	4.42e-07	5.08e-05	2.69	19972	1648	135	30	[KIF14 - kinesin family member 14, FAM83D - family with sequence similarity 83, member d, DDIT4 - dna-damage-inducible transcript 4, CCNB2 - cyclin b2, CCNE2 - cyclin e2, CDK1 - cyclin-dependent kinase 1, CENPE - centromere protein e, 312kda, CCNF - cyclin f, GDF15 - growth differentiation factor 15, CDC25C - cell division cycle 25c, CDC25B - cell division cycle 25b, DBF4B - dbf4 homolog b (s. ce…
GO:0010498	proteasomal protein catabolic process	4.76e-07	5.43e-05	5.72	19972	336	135	13	[KIF14 - kinesin family member 14, PLK1 - polo-like kinase 1, BUB1B - bub1 mitotic checkpoint serine/threonine kinase b, CDC20 - cell division cycle 20, CDK1 - cyclin-dependent kinase 1, UBE2C - ubiquitin-conjugating enzyme e2c, CCNF - cyclin f, AURKB - aurora kinase b, CDC27 - cell division cycle 27, CCNB1 - cyclin b1, UBE2S - ubiquitin-conjugating enzyme e2s, PTTG1 - pituitary tumor-transformin…
GO:0051785	positive regulation of nuclear division	5.12e-07	5.8e-05	14.59	19972	71	135	7	[DLGAP5 - discs, large (drosophila) homolog-associated protein 5, UBE2C - ubiquitin-conjugating enzyme e2c, AURKB - aurora kinase b, ESPL1 - extra spindle pole bodies homolog 1 (s. cerevisiae), NUSAP1 - nucleolar and spindle associated protein 1, AURKA - aurora kinase a, CDC27 - cell division cycle 27]
GO:0019220	regulation of phosphate metabolic process	5.21e-07	5.86e-05	2.56	19972	1850	135	32	[KIF14 - kinesin family member 14, FAM83D - family with sequence similarity 83, member d, DDIT4 - dna-damage-inducible transcript 4, CCNB2 - cyclin b2, CCNE2 - cyclin e2, CDK1 - cyclin-dependent kinase 1, CENPE - centromere protein e, 312kda, CCNF - cyclin f, GDF15 - growth differentiation factor 15, CDC25C - cell division cycle 25c, CDC25B - cell division cycle 25b, DBF4B - dbf4 homolog b (s. ce…
GO:0051174	regulation of phosphorus metabolic process	5.27e-07	5.88e-05	2.56	19972	1851	135	32	[KIF14 - kinesin family member 14, FAM83D - family with sequence similarity 83, member d, DDIT4 - dna-damage-inducible transcript 4, CCNB2 - cyclin b2, CCNE2 - cyclin e2, CDK1 - cyclin-dependent kinase 1, CENPE - centromere protein e, 312kda, CCNF - cyclin f, GDF15 - growth differentiation factor 15, CDC25C - cell division cycle 25c, CDC25B - cell division cycle 25b, DBF4B - dbf4 homolog b (s. ce…
GO:0010971	positive regulation of G2/M transition of mitotic cell cycle	9.38e-07	0.000104	27.4	19972	27	135	5	[DBF4B - dbf4 homolog b (s. cerevisiae), CCNB1 - cyclin b1, CDK1 - cyclin-dependent kinase 1, CDC25C - cell division cycle 25c, CDC25B - cell division cycle 25b]
GO:0007077	mitotic nuclear envelope disassembly	9.48e-07	0.000104	49.31	19972	12	135	4	[PLK1 - polo-like kinase 1, CCNB1 - cyclin b1, CCNB2 - cyclin b2, CDK1 - cyclin-dependent kinase 1]
GO:0051315	attachment of mitotic spindle microtubules to kinetochore	9.48e-07	0.000104	49.31	19972	12	135	4	[CENPE - centromere protein e, 312kda, NUF2 - nuf2, ndc80 kinetochore complex component, KIF2C - kinesin family member 2c, NDC80 - ndc80 kinetochore complex component]
GO:0032268	regulation of cellular protein metabolic process	1.03e-06	0.000112	2.17	19972	2728	135	40	[KIF14 - kinesin family member 14, FAM83D - family with sequence similarity 83, member d, DDIT4 - dna-damage-inducible transcript 4, CDC20 - cell division cycle 20, CCNB2 - cyclin b2, BIRC5 - baculoviral iap repeat containing 5, CCNE2 - cyclin e2, CDK1 - cyclin-dependent kinase 1, CENPE - centromere protein e, 312kda, CCNF - cyclin f, PHF19 - phd finger protein 19, GDF15 - growth differentiation …
GO:0051754	meiotic sister chromatid cohesion, centromeric	1.2e-06	0.00013	110.96	19972	4	135	3	[BUB1 - bub1 mitotic checkpoint serine/threonine kinase, BUB1B - bub1 mitotic checkpoint serine/threonine kinase b, SGOL2 - shugoshin-like 2 (s. pombe)]
GO:0051304	chromosome separation	1.36e-06	0.000146	45.52	19972	13	135	4	[NCAPH - non-smc condensin i complex, subunit h, ESPL1 - extra spindle pole bodies homolog 1 (s. cerevisiae), NCAPD2 - non-smc condensin i complex, subunit d2, TTK - ttk protein kinase]
GO:0051642	centrosome localization	1.37e-06	0.000145	25.51	19972	29	135	5	[SUN2 - sad1 and unc84 domain containing 2, NDE1 - nude neurodevelopment protein 1, GPSM2 - g-protein signaling modulator 2, ASPM - asp (abnormal spindle) homolog, microcephaly associated (drosophila), AURKA - aurora kinase a]
GO:0006890	retrograde vesicle-mediated transport, Golgi to ER	1.62e-06	0.000171	12.33	19972	84	135	7	[KIF11 - kinesin family member 11, KIF23 - kinesin family member 23, CENPE - centromere protein e, 312kda, KIF4A - kinesin family member 4a, KIF2C - kinesin family member 2c, KIF18A - kinesin family member 18a, RACGAP1 - rac gtpase activating protein 1]
GO:1902751	positive regulation of cell cycle G2/M phase transition	1.63e-06	0.000171	24.66	19972	30	135	5	[DBF4B - dbf4 homolog b (s. cerevisiae), CCNB1 - cyclin b1, CDK1 - cyclin-dependent kinase 1, CDC25C - cell division cycle 25c, CDC25B - cell division cycle 25b]
GO:0061842	microtubule organizing center localization	1.63e-06	0.00017	24.66	19972	30	135	5	[SUN2 - sad1 and unc84 domain containing 2, NDE1 - nude neurodevelopment protein 1, GPSM2 - g-protein signaling modulator 2, ASPM - asp (abnormal spindle) homolog, microcephaly associated (drosophila), AURKA - aurora kinase a]
GO:1904668	positive regulation of ubiquitin protein ligase activity	1.9e-06	0.000196	42.27	19972	14	135	4	[PLK1 - polo-like kinase 1, CDC20 - cell division cycle 20, UBE2C - ubiquitin-conjugating enzyme e2c, UBE2S - ubiquitin-conjugating enzyme e2s]
GO:0051984	positive regulation of chromosome segregation	2.67e-06	0.000275	22.42	19972	33	135	5	[CCNB1 - cyclin b1, DLGAP5 - discs, large (drosophila) homolog-associated protein 5, AURKB - aurora kinase b, ESPL1 - extra spindle pole bodies homolog 1 (s. cerevisiae), CDC27 - cell division cycle 27]
GO:0000915	actomyosin contractile ring assembly	2.99e-06	0.000306	88.76	19972	5	135	3	[KIF23 - kinesin family member 23, ANLN - anillin, actin binding protein, RACGAP1 - rac gtpase activating protein 1]
GO:0000912	assembly of actomyosin apparatus involved in cytokinesis	2.99e-06	0.000304	88.76	19972	5	135	3	[KIF23 - kinesin family member 23, ANLN - anillin, actin binding protein, RACGAP1 - rac gtpase activating protein 1]
GO:0016321	female meiosis chromosome segregation	2.99e-06	0.000302	88.76	19972	5	135	3	[NCAPH - non-smc condensin i complex, subunit h, PLK1 - polo-like kinase 1, TTK - ttk protein kinase]
GO:0044837	actomyosin contractile ring organization	2.99e-06	0.0003	88.76	19972	5	135	3	[KIF23 - kinesin family member 23, ANLN - anillin, actin binding protein, RACGAP1 - rac gtpase activating protein 1]
GO:0030397	membrane disassembly	3.41e-06	0.00034	36.99	19972	16	135	4	[PLK1 - polo-like kinase 1, CCNB1 - cyclin b1, CCNB2 - cyclin b2, CDK1 - cyclin-dependent kinase 1]
GO:0051081	nuclear envelope disassembly	3.41e-06	0.000338	36.99	19972	16	135	4	[PLK1 - polo-like kinase 1, CCNB1 - cyclin b1, CCNB2 - cyclin b2, CDK1 - cyclin-dependent kinase 1]
GO:0007076	mitotic chromosome condensation	3.41e-06	0.000336	36.99	19972	16	135	4	[NCAPG - non-smc condensin i complex, subunit g, NCAPH - non-smc condensin i complex, subunit h, NCAPD2 - non-smc condensin i complex, subunit d2, NUSAP1 - nucleolar and spindle associated protein 1]
GO:0022412	cellular process involved in reproduction in multicellular organism	3.57e-06	0.000349	5.21	19972	341	135	12	[CCNA1 - cyclin a1, NCAPH - non-smc condensin i complex, subunit h, PLK1 - polo-like kinase 1, CCNB1 - cyclin b1, TOP2A - topoisomerase (dna) ii alpha 170kda, ASPM - asp (abnormal spindle) homolog, microcephaly associated (drosophila), KIF18A - kinesin family member 18a, CABYR - calcium binding tyrosine-(y)-phosphorylation regulated, CDC25B - cell division cycle 25b, TTK - ttk protein kinase, CAS…
GO:0051443	positive regulation of ubiquitin-protein transferase activity	3.61e-06	0.000351	21.13	19972	35	135	5	[PLK1 - polo-like kinase 1, ARRDC3 - arrestin domain containing 3, CDC20 - cell division cycle 20, UBE2C - ubiquitin-conjugating enzyme e2c, UBE2S - ubiquitin-conjugating enzyme e2s]
GO:0097711	ciliary basal body-plasma membrane docking	3.72e-06	0.000359	10.9	19972	95	135	7	[CNTRL - centriolin, CKAP5 - cytoskeleton associated protein 5, NDE1 - nude neurodevelopment protein 1, PLK1 - polo-like kinase 1, NEK2 - nima-related kinase 2, CDK1 - cyclin-dependent kinase 1, CEP70 - centrosomal protein 70kda]
GO:0009987	cellular process	4.08e-06	0.000391	1.2	19972	15145	135	123	[FAM83D - family with sequence similarity 83, member d, CDC20 - cell division cycle 20, RNF26 - ring finger protein 26, BIRC5 - baculoviral iap repeat containing 5, CDK1 - cyclin-dependent kinase 1, RPLP0P6 - ribosomal protein, large, p0 pseudogene 6, KIF20B - kinesin family member 20b, WDR76 - wd repeat domain 76, SPDL1 - spindle apparatus coiled-coil protein 1, CDC25C - cell division cycle 25c,…
GO:0002504	antigen processing and presentation of peptide or polysaccharide antigen via MHC class II	4.27e-06	0.000407	10.68	19972	97	135	7	[KIF11 - kinesin family member 11, KIF23 - kinesin family member 23, CENPE - centromere protein e, 312kda, KIF4A - kinesin family member 4a, KIF2C - kinesin family member 2c, KIF18A - kinesin family member 18a, RACGAP1 - rac gtpase activating protein 1]
GO:0002495	antigen processing and presentation of peptide antigen via MHC class II	4.27e-06	0.000405	10.68	19972	97	135	7	[KIF11 - kinesin family member 11, KIF23 - kinesin family member 23, CENPE - centromere protein e, 312kda, KIF4A - kinesin family member 4a, KIF2C - kinesin family member 2c, KIF18A - kinesin family member 18a, RACGAP1 - rac gtpase activating protein 1]
GO:0019886	antigen processing and presentation of exogenous peptide antigen via MHC class II	4.27e-06	0.000402	10.68	19972	97	135	7	[KIF11 - kinesin family member 11, KIF23 - kinesin family member 23, CENPE - centromere protein e, 312kda, KIF4A - kinesin family member 4a, KIF2C - kinesin family member 2c, KIF18A - kinesin family member 18a, RACGAP1 - rac gtpase activating protein 1]
GO:0072698	protein localization to microtubule cytoskeleton	4.8e-06	0.000449	19.99	19972	37	135	5	[FAM83D - family with sequence similarity 83, member d, KIF20B - kinesin family member 20b, TTK - ttk protein kinase, AURKA - aurora kinase a, SPAG5 - sperm associated antigen 5]
GO:0007100	mitotic centrosome separation	5.95e-06	0.000554	73.97	19972	6	135	3	[KIF11 - kinesin family member 11, NDE1 - nude neurodevelopment protein 1, AURKA - aurora kinase a]
GO:0030163	protein catabolic process	7.05e-06	0.000652	4.48	19972	429	135	13	[KIF14 - kinesin family member 14, PLK1 - polo-like kinase 1, BUB1B - bub1 mitotic checkpoint serine/threonine kinase b, CDC20 - cell division cycle 20, CDK1 - cyclin-dependent kinase 1, UBE2C - ubiquitin-conjugating enzyme e2c, CCNF - cyclin f, AURKB - aurora kinase b, CDC27 - cell division cycle 27, CCNB1 - cyclin b1, UBE2S - ubiquitin-conjugating enzyme e2s, PTTG1 - pituitary tumor-transformin…
GO:0072422	signal transduction involved in DNA damage checkpoint	7.84e-06	0.000721	12.68	19972	70	135	6	[PLK1 - polo-like kinase 1, CCNB1 - cyclin b1, CDK1 - cyclin-dependent kinase 1, CDC25C - cell division cycle 25c, GTSE1 - g-2 and s-phase expressed 1, AURKA - aurora kinase a]
GO:0072401	signal transduction involved in DNA integrity checkpoint	7.84e-06	0.000717	12.68	19972	70	135	6	[PLK1 - polo-like kinase 1, CCNB1 - cyclin b1, CDK1 - cyclin-dependent kinase 1, CDC25C - cell division cycle 25c, GTSE1 - g-2 and s-phase expressed 1, AURKA - aurora kinase a]
GO:0051246	regulation of protein metabolic process	8.36e-06	0.00076	2	19972	2965	135	40	[KIF14 - kinesin family member 14, FAM83D - family with sequence similarity 83, member d, DDIT4 - dna-damage-inducible transcript 4, CDC20 - cell division cycle 20, CCNB2 - cyclin b2, BIRC5 - baculoviral iap repeat containing 5, CCNE2 - cyclin e2, CDK1 - cyclin-dependent kinase 1, CENPE - centromere protein e, 312kda, CCNF - cyclin f, PHF19 - phd finger protein 19, GDF15 - growth differentiation …
GO:0072395	signal transduction involved in cell cycle checkpoint	8.52e-06	0.00077	12.5	19972	71	135	6	[PLK1 - polo-like kinase 1, CCNB1 - cyclin b1, CDK1 - cyclin-dependent kinase 1, CDC25C - cell division cycle 25c, GTSE1 - g-2 and s-phase expressed 1, AURKA - aurora kinase a]
GO:0006468	protein phosphorylation	9.59e-06	0.000862	3.14	19972	896	135	19	[CLSPN - claspin, IQGAP3 - iq motif containing gtpase activating protein 3, BUB1 - bub1 mitotic checkpoint serine/threonine kinase, PLK1 - polo-like kinase 1, BUB1B - bub1 mitotic checkpoint serine/threonine kinase b, NEK2 - nima-related kinase 2, BIRC5 - baculoviral iap repeat containing 5, CDK1 - cyclin-dependent kinase 1, AURKB - aurora kinase b, AREG - amphiregulin, TTK - ttk protein kinase, …
GO:0007062	sister chromatid cohesion	1.03e-05	0.000917	17.2	19972	43	135	5	[BUB1 - bub1 mitotic checkpoint serine/threonine kinase, BUB1B - bub1 mitotic checkpoint serine/threonine kinase b, PLK1 - polo-like kinase 1, CDC20 - cell division cycle 20, SGOL2 - shugoshin-like 2 (s. pombe)]
GO:0010032	meiotic chromosome condensation	1.04e-05	0.000921	63.4	19972	7	135	3	[NCAPH - non-smc condensin i complex, subunit h, INCENP - inner centromere protein antigens 135/155kda, NCAPD2 - non-smc condensin i complex, subunit d2]
GO:0070601	centromeric sister chromatid cohesion	1.04e-05	0.000916	63.4	19972	7	135	3	[BUB1 - bub1 mitotic checkpoint serine/threonine kinase, BUB1B - bub1 mitotic checkpoint serine/threonine kinase b, SGOL2 - shugoshin-like 2 (s. pombe)]
GO:0032270	positive regulation of cellular protein metabolic process	1.06e-05	0.000934	2.45	19972	1628	135	27	[KIF14 - kinesin family member 14, CDC20 - cell division cycle 20, CDK1 - cyclin-dependent kinase 1, CENPE - centromere protein e, 312kda, PHF19 - phd finger protein 19, GDF15 - growth differentiation factor 15, CDC25B - cell division cycle 25b, DBF4B - dbf4 homolog b (s. cerevisiae), ARRDC3 - arrestin domain containing 3, INCENP - inner centromere protein antigens 135/155kda, UBE2S - ubiquitin-c…
GO:0051129	negative regulation of cellular component organization	1.3e-05	0.00114	3.34	19972	752	135	17	[BUB1 - bub1 mitotic checkpoint serine/threonine kinase, KIF14 - kinesin family member 14, PLK1 - polo-like kinase 1, BUB1B - bub1 mitotic checkpoint serine/threonine kinase b, CDC20 - cell division cycle 20, NEK2 - nima-related kinase 2, TPX2 - tpx2, microtubule-associated, CCNF - cyclin f, CENPF - centromere protein f, 350/400kda, AURKB - aurora kinase b, SPDL1 - spindle apparatus coiled-coil p…
GO:0062033	positive regulation of mitotic sister chromatid segregation	1.33e-05	0.00115	26.9	19972	22	135	4	[DLGAP5 - discs, large (drosophila) homolog-associated protein 5, AURKB - aurora kinase b, ESPL1 - extra spindle pole bodies homolog 1 (s. cerevisiae), CDC27 - cell division cycle 27]
GO:0051649	establishment of localization in cell	1.51e-05	0.00131	2.35	19972	1759	135	28	[KIF14 - kinesin family member 14, CENPA - centromere protein a, NDE1 - nude neurodevelopment protein 1, FAM83D - family with sequence similarity 83, member d, DLGAP5 - discs, large (drosophila) homolog-associated protein 5, CENPE - centromere protein e, 312kda, CENPF - centromere protein f, 350/400kda, KIF18A - kinesin family member 18a, SPDL1 - spindle apparatus coiled-coil protein 1, SUN2 - sa…
GO:0006998	nuclear envelope organization	1.6e-05	0.00137	15.74	19972	47	135	5	[SUN2 - sad1 and unc84 domain containing 2, PLK1 - polo-like kinase 1, CCNB1 - cyclin b1, CCNB2 - cyclin b2, CDK1 - cyclin-dependent kinase 1]
GO:1901993	regulation of meiotic cell cycle phase transition	1.65e-05	0.00141	55.48	19972	8	135	3	[CDC25C - cell division cycle 25c, TTK - ttk protein kinase, CDC25B - cell division cycle 25b]
GO:0051177	meiotic sister chromatid cohesion	1.65e-05	0.0014	55.48	19972	8	135	3	[BUB1 - bub1 mitotic checkpoint serine/threonine kinase, BUB1B - bub1 mitotic checkpoint serine/threonine kinase b, SGOL2 - shugoshin-like 2 (s. pombe)]
GO:0001934	positive regulation of protein phosphorylation	1.76e-05	0.00149	2.9	19972	1022	135	20	[CLSPN - claspin, KIF14 - kinesin family member 14, IQGAP3 - iq motif containing gtpase activating protein 3, PSRC1 - proline/serine-rich coiled-coil 1, PLK1 - polo-like kinase 1, TPX2 - tpx2, microtubule-associated, CDK1 - cyclin-dependent kinase 1, CENPE - centromere protein e, 312kda, AREG - amphiregulin, GDF15 - growth differentiation factor 15, TTK - ttk protein kinase, CDC25B - cell divisio…
GO:0071103	DNA conformation change	1.9e-05	0.0016	7.04	19972	168	135	8	[NCAPG - non-smc condensin i complex, subunit g, PIF1 - pif1 5'-to-3' dna helicase, NCAPH - non-smc condensin i complex, subunit h, TOP2A - topoisomerase (dna) ii alpha 170kda, INCENP - inner centromere protein antigens 135/155kda, CDK1 - cyclin-dependent kinase 1, NCAPD2 - non-smc condensin i complex, subunit d2, NUSAP1 - nucleolar and spindle associated protein 1]
GO:1904666	regulation of ubiquitin protein ligase activity	1.91e-05	0.0016	24.66	19972	24	135	4	[PLK1 - polo-like kinase 1, CDC20 - cell division cycle 20, UBE2C - ubiquitin-conjugating enzyme e2c, UBE2S - ubiquitin-conjugating enzyme e2s]
GO:0010638	positive regulation of organelle organization	2.04e-05	0.00169	3.57	19972	621	135	15	[CKAP5 - cytoskeleton associated protein 5, PSRC1 - proline/serine-rich coiled-coil 1, NEK2 - nima-related kinase 2, DLGAP5 - discs, large (drosophila) homolog-associated protein 5, UBE2C - ubiquitin-conjugating enzyme e2c, PHF19 - phd finger protein 19, AURKB - aurora kinase b, NUSAP1 - nucleolar and spindle associated protein 1, CDC27 - cell division cycle 27, SPAG5 - sperm associated antigen 5…
GO:0051445	regulation of meiotic cell cycle	2.4e-05	0.00198	14.5	19972	51	135	5	[CDC20 - cell division cycle 20, ASPM - asp (abnormal spindle) homolog, microcephaly associated (drosophila), CDC25C - cell division cycle 25c, TTK - ttk protein kinase, CDC25B - cell division cycle 25b]
GO:0050789	regulation of biological process	2.47e-05	0.00203	1.28	19972	12020	135	104	[FAM83D - family with sequence similarity 83, member d, MTRNR2L8 - mt-rnr2-like 8, CDC20 - cell division cycle 20, BIRC5 - baculoviral iap repeat containing 5, RNF26 - ring finger protein 26, CDK1 - cyclin-dependent kinase 1, ARHGEF39 - rho guanine nucleotide exchange factor (gef) 39, KIF20B - kinesin family member 20b, WDR76 - wd repeat domain 76, SPDL1 - spindle apparatus coiled-coil protein 1,…
GO:0051247	positive regulation of protein metabolic process	2.73e-05	0.00223	2.33	19972	1716	135	27	[KIF14 - kinesin family member 14, CDC20 - cell division cycle 20, CDK1 - cyclin-dependent kinase 1, CENPE - centromere protein e, 312kda, PHF19 - phd finger protein 19, GDF15 - growth differentiation factor 15, CDC25B - cell division cycle 25b, DBF4B - dbf4 homolog b (s. cerevisiae), ARRDC3 - arrestin domain containing 3, INCENP - inner centromere protein antigens 135/155kda, UBE2S - ubiquitin-c…
GO:0051438	regulation of ubiquitin-protein transferase activity	3.18e-05	0.00259	13.7	19972	54	135	5	[PLK1 - polo-like kinase 1, ARRDC3 - arrestin domain containing 3, CDC20 - cell division cycle 20, UBE2C - ubiquitin-conjugating enzyme e2c, UBE2S - ubiquitin-conjugating enzyme e2s]
GO:2001252	positive regulation of chromosome organization	3.37e-05	0.00273	6.5	19972	182	135	8	[CCNB1 - cyclin b1, NEK2 - nima-related kinase 2, DLGAP5 - discs, large (drosophila) homolog-associated protein 5, PHF19 - phd finger protein 19, AURKB - aurora kinase b, ATF7IP - activating transcription factor 7 interacting protein, ESPL1 - extra spindle pole bodies homolog 1 (s. cerevisiae), CDC27 - cell division cycle 27]
GO:0006977	DNA damage response, signal transduction by p53 class mediator resulting in cell cycle arrest	3.47e-05	0.0028	13.45	19972	55	135	5	[CCNB1 - cyclin b1, CDK1 - cyclin-dependent kinase 1, CDC25C - cell division cycle 25c, GTSE1 - g-2 and s-phase expressed 1, AURKA - aurora kinase a]
GO:0010562	positive regulation of phosphorus metabolic process	3.73e-05	0.00299	2.66	19972	1168	135	21	[CLSPN - claspin, KIF14 - kinesin family member 14, IQGAP3 - iq motif containing gtpase activating protein 3, PSRC1 - proline/serine-rich coiled-coil 1, PLK1 - polo-like kinase 1, TPX2 - tpx2, microtubule-associated, CDK1 - cyclin-dependent kinase 1, CENPE - centromere protein e, 312kda, AREG - amphiregulin, GDF15 - growth differentiation factor 15, TTK - ttk protein kinase, CDC25B - cell divisio…
GO:0045937	positive regulation of phosphate metabolic process	3.73e-05	0.00297	2.66	19972	1168	135	21	[CLSPN - claspin, KIF14 - kinesin family member 14, IQGAP3 - iq motif containing gtpase activating protein 3, PSRC1 - proline/serine-rich coiled-coil 1, PLK1 - polo-like kinase 1, TPX2 - tpx2, microtubule-associated, CDK1 - cyclin-dependent kinase 1, CENPE - centromere protein e, 312kda, AREG - amphiregulin, GDF15 - growth differentiation factor 15, TTK - ttk protein kinase, CDC25B - cell divisio…
GO:1902400	intracellular signal transduction involved in G1 DNA damage checkpoint	3.79e-05	0.00301	13.21	19972	56	135	5	[CCNB1 - cyclin b1, CDK1 - cyclin-dependent kinase 1, CDC25C - cell division cycle 25c, GTSE1 - g-2 and s-phase expressed 1, AURKA - aurora kinase a]
GO:1902403	signal transduction involved in mitotic DNA integrity checkpoint	3.79e-05	0.003	13.21	19972	56	135	5	[CCNB1 - cyclin b1, CDK1 - cyclin-dependent kinase 1, CDC25C - cell division cycle 25c, GTSE1 - g-2 and s-phase expressed 1, AURKA - aurora kinase a]
GO:1902402	signal transduction involved in mitotic DNA damage checkpoint	3.79e-05	0.00298	13.21	19972	56	135	5	[CCNB1 - cyclin b1, CDK1 - cyclin-dependent kinase 1, CDC25C - cell division cycle 25c, GTSE1 - g-2 and s-phase expressed 1, AURKA - aurora kinase a]
GO:0072431	signal transduction involved in mitotic G1 DNA damage checkpoint	3.79e-05	0.00297	13.21	19972	56	135	5	[CCNB1 - cyclin b1, CDK1 - cyclin-dependent kinase 1, CDC25C - cell division cycle 25c, GTSE1 - g-2 and s-phase expressed 1, AURKA - aurora kinase a]
GO:0072413	signal transduction involved in mitotic cell cycle checkpoint	3.79e-05	0.00295	13.21	19972	56	135	5	[CCNB1 - cyclin b1, CDK1 - cyclin-dependent kinase 1, CDC25C - cell division cycle 25c, GTSE1 - g-2 and s-phase expressed 1, AURKA - aurora kinase a]
GO:0140013	meiotic nuclear division	4.14e-05	0.0032	12.98	19972	57	135	5	[CCNA1 - cyclin a1, TOP2A - topoisomerase (dna) ii alpha 170kda, CKS2 - cdc28 protein kinase regulatory subunit 2, KIF18A - kinesin family member 18a, CDC25B - cell division cycle 25b]
GO:0070979	protein K11-linked ubiquitination	4.16e-05	0.0032	20.41	19972	29	135	4	[RNF26 - ring finger protein 26, UBE2C - ubiquitin-conjugating enzyme e2c, UBE2S - ubiquitin-conjugating enzyme e2s, CDC27 - cell division cycle 27]
GO:0006511	ubiquitin-dependent protein catabolic process	4.33e-05	0.00332	3.77	19972	510	135	13	[KIF14 - kinesin family member 14, PLK1 - polo-like kinase 1, BUB1B - bub1 mitotic checkpoint serine/threonine kinase b, CDC20 - cell division cycle 20, CDK1 - cyclin-dependent kinase 1, UBE2C - ubiquitin-conjugating enzyme e2c, CCNF - cyclin f, AURKB - aurora kinase b, CDC27 - cell division cycle 27, CCNB1 - cyclin b1, UBE2S - ubiquitin-conjugating enzyme e2s, PTTG1 - pituitary tumor-transformin…
GO:0000022	mitotic spindle elongation	4.54e-05	0.00346	147.94	19972	2	135	2	[PRC1 - protein regulator of cytokinesis 1, KIF23 - kinesin family member 23]
GO:0042327	positive regulation of phosphorylation	4.68e-05	0.00355	2.7	19972	1095	135	20	[CLSPN - claspin, KIF14 - kinesin family member 14, IQGAP3 - iq motif containing gtpase activating protein 3, PSRC1 - proline/serine-rich coiled-coil 1, PLK1 - polo-like kinase 1, TPX2 - tpx2, microtubule-associated, CDK1 - cyclin-dependent kinase 1, CENPE - centromere protein e, 312kda, AREG - amphiregulin, GDF15 - growth differentiation factor 15, TTK - ttk protein kinase, CDC25B - cell divisio…
GO:0022607	cellular component assembly	4.81e-05	0.00364	2.06	19972	2297	135	32	[PRC1 - protein regulator of cytokinesis 1, CKAP5 - cytoskeleton associated protein 5, CENPA - centromere protein a, CDC20 - cell division cycle 20, NEK2 - nima-related kinase 2, BIRC5 - baculoviral iap repeat containing 5, CDK1 - cyclin-dependent kinase 1, CENPE - centromere protein e, 312kda, RPLP0P6 - ribosomal protein, large, p0 pseudogene 6, AURKB - aurora kinase b, CENPF - centromere protei…
GO:0019941	modification-dependent protein catabolic process	4.87e-05	0.00366	3.73	19972	516	135	13	[KIF14 - kinesin family member 14, PLK1 - polo-like kinase 1, BUB1B - bub1 mitotic checkpoint serine/threonine kinase b, CDC20 - cell division cycle 20, CDK1 - cyclin-dependent kinase 1, UBE2C - ubiquitin-conjugating enzyme e2c, CCNF - cyclin f, AURKB - aurora kinase b, CDC27 - cell division cycle 27, CCNB1 - cyclin b1, UBE2S - ubiquitin-conjugating enzyme e2s, PTTG1 - pituitary tumor-transformin…
GO:0000280	nuclear division	5.31e-05	0.00397	12.33	19972	60	135	5	[CCNA1 - cyclin a1, TOP2A - topoisomerase (dna) ii alpha 170kda, CKS2 - cdc28 protein kinase regulatory subunit 2, KIF18A - kinesin family member 18a, CDC25B - cell division cycle 25b]
GO:0065007	biological regulation	5.46e-05	0.00407	1.25	19972	12688	135	107	[FAM83D - family with sequence similarity 83, member d, MTRNR2L8 - mt-rnr2-like 8, CDC20 - cell division cycle 20, BIRC5 - baculoviral iap repeat containing 5, RNF26 - ring finger protein 26, CDK1 - cyclin-dependent kinase 1, ARHGEF39 - rho guanine nucleotide exchange factor (gef) 39, KIF20B - kinesin family member 20b, WDR76 - wd repeat domain 76, SPDL1 - spindle apparatus coiled-coil protein 1,…
GO:0043632	modification-dependent macromolecule catabolic process	5.93e-05	0.00439	3.66	19972	526	135	13	[KIF14 - kinesin family member 14, PLK1 - polo-like kinase 1, BUB1B - bub1 mitotic checkpoint serine/threonine kinase b, CDC20 - cell division cycle 20, CDK1 - cyclin-dependent kinase 1, UBE2C - ubiquitin-conjugating enzyme e2c, CCNF - cyclin f, AURKB - aurora kinase b, CDC27 - cell division cycle 27, CCNB1 - cyclin b1, UBE2S - ubiquitin-conjugating enzyme e2s, PTTG1 - pituitary tumor-transformin…
GO:0000212	meiotic spindle organization	6.35e-05	0.00469	36.99	19972	12	135	3	[ASPM - asp (abnormal spindle) homolog, microcephaly associated (drosophila), ESPL1 - extra spindle pole bodies homolog 1 (s. cerevisiae), AURKA - aurora kinase a]
GO:0035404	histone-serine phosphorylation	6.35e-05	0.00467	36.99	19972	12	135	3	[CCNB1 - cyclin b1, AURKB - aurora kinase b, AURKA - aurora kinase a]
GO:0070925	organelle assembly	6.65e-05	0.00486	3.62	19972	532	135	13	[CENPA - centromere protein a, CDC20 - cell division cycle 20, BIRC5 - baculoviral iap repeat containing 5, TPX2 - tpx2, microtubule-associated, NEK2 - nima-related kinase 2, CENPE - centromere protein e, 312kda, CENPF - centromere protein f, 350/400kda, ANLN - anillin, actin binding protein, CASC5 - cancer susceptibility candidate 5, KIF11 - kinesin family member 11, KIFC1 - kinesin family membe…
GO:0042770	signal transduction in response to DNA damage	6.75e-05	0.00491	8.7	19972	102	135	6	[PLK1 - polo-like kinase 1, CCNB1 - cyclin b1, CDK1 - cyclin-dependent kinase 1, CDC25C - cell division cycle 25c, GTSE1 - g-2 and s-phase expressed 1, AURKA - aurora kinase a]
GO:0032147	activation of protein kinase activity	6.86e-05	0.00497	4.59	19972	322	135	10	[CLSPN - claspin, DBF4B - dbf4 homolog b (s. cerevisiae), KIF14 - kinesin family member 14, IQGAP3 - iq motif containing gtpase activating protein 3, TPX2 - tpx2, microtubule-associated, CDK1 - cyclin-dependent kinase 1, BORA - bora, aurora kinase a activator, ECT2 - epithelial cell transforming sequence 2 oncogene, GDF15 - growth differentiation factor 15, PAK6 - p21 protein (cdc42/rac)-activate…
GO:0051179	localization	7.32e-05	0.00528	1.62	19972	4839	135	53	[FAM83D - family with sequence similarity 83, member d, BIRC5 - baculoviral iap repeat containing 5, RNF26 - ring finger protein 26, CDK1 - cyclin-dependent kinase 1, KIF20B - kinesin family member 20b, SPDL1 - spindle apparatus coiled-coil protein 1, CEP55 - centrosomal protein 55kda, ANLN - anillin, actin binding protein, RACGAP1 - rac gtpase activating protein 1, SPAG5 - sperm associated antig…
GO:0045842	positive regulation of mitotic metaphase/anaphase transition	8.22e-05	0.0059	34.14	19972	13	135	3	[DLGAP5 - discs, large (drosophila) homolog-associated protein 5, ESPL1 - extra spindle pole bodies homolog 1 (s. cerevisiae), CDC27 - cell division cycle 27]
GO:1901970	positive regulation of mitotic sister chromatid separation	8.22e-05	0.00587	34.14	19972	13	135	3	[DLGAP5 - discs, large (drosophila) homolog-associated protein 5, ESPL1 - extra spindle pole bodies homolog 1 (s. cerevisiae), CDC27 - cell division cycle 27]
GO:0051382	kinetochore assembly	8.22e-05	0.00584	34.14	19972	13	135	3	[CENPA - centromere protein a, CENPE - centromere protein e, 312kda, CENPF - centromere protein f, 350/400kda]
GO:0048522	positive regulation of cellular process	9e-05	0.00637	1.55	19972	5521	135	58	[FAM83D - family with sequence similarity 83, member d, CDC20 - cell division cycle 20, BIRC5 - baculoviral iap repeat containing 5, CDK1 - cyclin-dependent kinase 1, ARHGEF39 - rho guanine nucleotide exchange factor (gef) 39, KIF20B - kinesin family member 20b, PHF19 - phd finger protein 19, CDC25C - cell division cycle 25c, ANLN - anillin, actin binding protein, CDC25B - cell division cycle 25b…
GO:0021987	cerebral cortex development	9.7e-05	0.00684	10.88	19972	68	135	5	[KIF14 - kinesin family member 14, NDE1 - nude neurodevelopment protein 1, ASPM - asp (abnormal spindle) homolog, microcephaly associated (drosophila), CCDC85C - coiled-coil domain containing 85c, TACC3 - transforming, acidic coiled-coil containing protein 3]
GO:1902101	positive regulation of metaphase/anaphase transition of cell cycle	0.000104	0.0073	31.7	19972	14	135	3	[DLGAP5 - discs, large (drosophila) homolog-associated protein 5, ESPL1 - extra spindle pole bodies homolog 1 (s. cerevisiae), CDC27 - cell division cycle 27]
GO:1905820	positive regulation of chromosome separation	0.000129	0.00904	29.59	19972	15	135	3	[DLGAP5 - discs, large (drosophila) homolog-associated protein 5, ESPL1 - extra spindle pole bodies homolog 1 (s. cerevisiae), CDC27 - cell division cycle 27]
GO:0043578	nuclear matrix organization	0.000135	0.00941	98.63	19972	3	135	2	[SUN2 - sad1 and unc84 domain containing 2, SYNE1 - spectrin repeat containing, nuclear envelope 1]
GO:0032954	regulation of cytokinetic process	0.000135	0.00937	98.63	19972	3	135	2	[KIF20B - kinesin family member 20b, ECT2 - epithelial cell transforming sequence 2 oncogene]
GO:0090292	nuclear matrix anchoring at nuclear membrane	0.000135	0.00933	98.63	19972	3	135	2	[SUN2 - sad1 and unc84 domain containing 2, SYNE1 - spectrin repeat containing, nuclear envelope 1]
GO:0051231	spindle elongation	0.000135	0.00929	98.63	19972	3	135	2	[PRC1 - protein regulator of cytokinesis 1, KIF23 - kinesin family member 23]
GO:0110032	positive regulation of G2/MI transition of meiotic cell cycle	0.000135	0.00925	98.63	19972	3	135	2	[CDC25C - cell division cycle 25c, CDC25B - cell division cycle 25b]
GO:0110030	regulation of G2/MI transition of meiotic cell cycle	0.000135	0.00921	98.63	19972	3	135	2	[CDC25C - cell division cycle 25c, CDC25B - cell division cycle 25b]
GO:0051603	proteolysis involved in cellular protein catabolic process	0.000157	0.0106	3.32	19972	580	135	13	[KIF14 - kinesin family member 14, PLK1 - polo-like kinase 1, BUB1B - bub1 mitotic checkpoint serine/threonine kinase b, CDC20 - cell division cycle 20, CDK1 - cyclin-dependent kinase 1, UBE2C - ubiquitin-conjugating enzyme e2c, CCNF - cyclin f, AURKB - aurora kinase b, CDC27 - cell division cycle 27, CCNB1 - cyclin b1, UBE2S - ubiquitin-conjugating enzyme e2s, PTTG1 - pituitary tumor-transformin…
GO:0072331	signal transduction by p53 class mediator	0.000158	0.0107	7.46	19972	119	135	6	[DDIT4 - dna-damage-inducible transcript 4, CCNB1 - cyclin b1, CDK1 - cyclin-dependent kinase 1, CDC25C - cell division cycle 25c, GTSE1 - g-2 and s-phase expressed 1, AURKA - aurora kinase a]
GO:0140056	organelle localization by membrane tethering	0.000159	0.0107	6.09	19972	170	135	7	[CNTRL - centriolin, CKAP5 - cytoskeleton associated protein 5, NDE1 - nude neurodevelopment protein 1, PLK1 - polo-like kinase 1, NEK2 - nima-related kinase 2, CDK1 - cyclin-dependent kinase 1, CEP70 - centrosomal protein 70kda]
GO:0030330	DNA damage response, signal transduction by p53 class mediator	0.000186	0.0124	9.48	19972	78	135	5	[CCNB1 - cyclin b1, CDK1 - cyclin-dependent kinase 1, CDC25C - cell division cycle 25c, GTSE1 - g-2 and s-phase expressed 1, AURKA - aurora kinase a]
GO:0002478	antigen processing and presentation of exogenous peptide antigen	0.00019	0.0126	5.92	19972	175	135	7	[KIF11 - kinesin family member 11, KIF23 - kinesin family member 23, CENPE - centromere protein e, 312kda, KIF4A - kinesin family member 4a, KIF2C - kinesin family member 2c, KIF18A - kinesin family member 18a, RACGAP1 - rac gtpase activating protein 1]
GO:0007019	microtubule depolymerization	0.000192	0.0127	26.11	19972	17	135	3	[CKAP5 - cytoskeleton associated protein 5, KIF2C - kinesin family member 2c, KIF18A - kinesin family member 18a]
GO:0051298	centrosome duplication	0.000192	0.0126	26.11	19972	17	135	3	[CKAP5 - cytoskeleton associated protein 5, NDE1 - nude neurodevelopment protein 1, NDC80 - ndc80 kinetochore complex component]
GO:0033365	protein localization to organelle	0.000201	0.0132	3.06	19972	677	135	14	[FAM83D - family with sequence similarity 83, member d, CENPA - centromere protein a, PLK1 - polo-like kinase 1, CDK1 - cyclin-dependent kinase 1, KIF20B - kinesin family member 20b, AURKB - aurora kinase b, KPNA2 - karyopherin alpha 2 (rag cohort 1, importin alpha 1), SPDL1 - spindle apparatus coiled-coil protein 1, ANLN - anillin, actin binding protein, NEURL1B - neuralized homolog 1b (drosophi…
GO:0071158	positive regulation of cell cycle arrest	0.00021	0.0137	9.25	19972	80	135	5	[CCNB1 - cyclin b1, CDK1 - cyclin-dependent kinase 1, CDC25C - cell division cycle 25c, GTSE1 - g-2 and s-phase expressed 1, AURKA - aurora kinase a]
GO:0018105	peptidyl-serine phosphorylation	0.000211	0.0137	5.82	19972	178	135	7	[CLSPN - claspin, PLK1 - polo-like kinase 1, CCNB1 - cyclin b1, CDK1 - cyclin-dependent kinase 1, AURKB - aurora kinase b, TTK - ttk protein kinase, AURKA - aurora kinase a]
GO:0022406	membrane docking	0.000218	0.0142	5.79	19972	179	135	7	[CNTRL - centriolin, CKAP5 - cytoskeleton associated protein 5, NDE1 - nude neurodevelopment protein 1, PLK1 - polo-like kinase 1, NEK2 - nima-related kinase 2, CDK1 - cyclin-dependent kinase 1, CEP70 - centrosomal protein 70kda]
GO:0016310	phosphorylation	0.000226	0.0146	2.48	19972	1134	135	19	[CLSPN - claspin, IQGAP3 - iq motif containing gtpase activating protein 3, BUB1 - bub1 mitotic checkpoint serine/threonine kinase, PLK1 - polo-like kinase 1, BUB1B - bub1 mitotic checkpoint serine/threonine kinase b, NEK2 - nima-related kinase 2, BIRC5 - baculoviral iap repeat containing 5, CDK1 - cyclin-dependent kinase 1, AURKB - aurora kinase b, AREG - amphiregulin, TTK - ttk protein kinase, …
GO:0019884	antigen processing and presentation of exogenous antigen	0.00025	0.0161	5.66	19972	183	135	7	[KIF11 - kinesin family member 11, KIF23 - kinesin family member 23, CENPE - centromere protein e, 312kda, KIF4A - kinesin family member 4a, KIF2C - kinesin family member 2c, KIF18A - kinesin family member 18a, RACGAP1 - rac gtpase activating protein 1]
GO:0048002	antigen processing and presentation of peptide antigen	0.000258	0.0165	5.63	19972	184	135	7	[KIF11 - kinesin family member 11, KIF23 - kinesin family member 23, CENPE - centromere protein e, 312kda, KIF4A - kinesin family member 4a, KIF2C - kinesin family member 2c, KIF18A - kinesin family member 18a, RACGAP1 - rac gtpase activating protein 1]
GO:0051651	maintenance of location in cell	0.000264	0.0168	8.81	19972	84	135	5	[SUN2 - sad1 and unc84 domain containing 2, RANGAP1 - ran gtpase activating protein 1, GPSM2 - g-protein signaling modulator 2, ASPM - asp (abnormal spindle) homolog, microcephaly associated (drosophila), SYNE1 - spectrin repeat containing, nuclear envelope 1]
GO:0030951	establishment or maintenance of microtubule cytoskeleton polarity	0.00027	0.0171	73.97	19972	4	135	2	[CKAP5 - cytoskeleton associated protein 5, KIF2C - kinesin family member 2c]
GO:0007079	mitotic chromosome movement towards spindle pole	0.00027	0.0171	73.97	19972	4	135	2	[DLGAP5 - discs, large (drosophila) homolog-associated protein 5, CENPE - centromere protein e, 312kda]
GO:0051307	meiotic chromosome separation	0.00027	0.017	73.97	19972	4	135	2	[NCAPH - non-smc condensin i complex, subunit h, ESPL1 - extra spindle pole bodies homolog 1 (s. cerevisiae)]
GO:0048285	organelle fission	0.000279	0.0175	8.7	19972	85	135	5	[CCNA1 - cyclin a1, TOP2A - topoisomerase (dna) ii alpha 170kda, CKS2 - cdc28 protein kinase regulatory subunit 2, KIF18A - kinesin family member 18a, CDC25B - cell division cycle 25b]
GO:0008283	cell proliferation	0.000307	0.0192	3.52	19972	462	135	11	[KIF14 - kinesin family member 14, BUB1 - bub1 mitotic checkpoint serine/threonine kinase, NDE1 - nude neurodevelopment protein 1, FAM83D - family with sequence similarity 83, member d, CDK1 - cyclin-dependent kinase 1, CKS2 - cdc28 protein kinase regulatory subunit 2, AURKB - aurora kinase b, TACC3 - transforming, acidic coiled-coil containing protein 3, AREG - amphiregulin, CDC25C - cell divisi…
GO:0006928	movement of cell or subcellular component	0.000346	0.0215	2.21	19972	1471	135	22	[KIF14 - kinesin family member 14, FAM83D - family with sequence similarity 83, member d, NDE1 - nude neurodevelopment protein 1, DDIT4 - dna-damage-inducible transcript 4, DEPDC1B - dep domain containing 1b, DLGAP5 - discs, large (drosophila) homolog-associated protein 5, CDK1 - cyclin-dependent kinase 1, CENPE - centromere protein e, 312kda, KIF20B - kinesin family member 20b, KIF18A - kinesin …
GO:0043087	regulation of GTPase activity	0.000349	0.0217	3.47	19972	469	135	11	[IQGAP3 - iq motif containing gtpase activating protein 3, DEPDC1B - dep domain containing 1b, ARHGAP19 - rho gtpase activating protein 19, RANGAP1 - ran gtpase activating protein 1, ARHGAP11A - rho gtpase activating protein 11a, RGS3 - regulator of g-protein signaling 3, DEPDC1 - dep domain containing 1, ECT2 - epithelial cell transforming sequence 2 oncogene, SRGAP2 - slit-robo rho gtpase activ…
GO:0043547	positive regulation of GTPase activity	0.000352	0.0218	3.75	19972	394	135	10	[DEPDC1B - dep domain containing 1b, ARHGAP19 - rho gtpase activating protein 19, RANGAP1 - ran gtpase activating protein 1, ARHGAP11A - rho gtpase activating protein 11a, RGS3 - regulator of g-protein signaling 3, DEPDC1 - dep domain containing 1, ECT2 - epithelial cell transforming sequence 2 oncogene, SRGAP2 - slit-robo rho gtpase activating protein 2, STARD8 - star-related lipid transfer (sta…
GO:0018209	peptidyl-serine modification	0.00044	0.0271	5.15	19972	201	135	7	[CLSPN - claspin, PLK1 - polo-like kinase 1, CCNB1 - cyclin b1, CDK1 - cyclin-dependent kinase 1, AURKB - aurora kinase b, TTK - ttk protein kinase, AURKA - aurora kinase a]
GO:1901995	positive regulation of meiotic cell cycle phase transition	0.000448	0.0274	59.18	19972	5	135	2	[CDC25C - cell division cycle 25c, CDC25B - cell division cycle 25b]
GO:1905448	positive regulation of mitochondrial ATP synthesis coupled electron transport	0.000448	0.0273	59.18	19972	5	135	2	[CCNB1 - cyclin b1, CDK1 - cyclin-dependent kinase 1]
GO:1905832	positive regulation of spindle assembly	0.000448	0.0272	59.18	19972	5	135	2	[GPSM2 - g-protein signaling modulator 2, SPAG5 - sperm associated antigen 5]
GO:0051457	maintenance of protein location in nucleus	0.000484	0.0294	19.3	19972	23	135	3	[SUN2 - sad1 and unc84 domain containing 2, RANGAP1 - ran gtpase activating protein 1, SYNE1 - spectrin repeat containing, nuclear envelope 1]
GO:1902806	regulation of cell cycle G1/S phase transition	0.000495	0.0299	5.05	19972	205	135	7	[KIF14 - kinesin family member 14, FAM83D - family with sequence similarity 83, member d, CCNB1 - cyclin b1, CDK1 - cyclin-dependent kinase 1, CDC25C - cell division cycle 25c, GTSE1 - g-2 and s-phase expressed 1, AURKA - aurora kinase a]
GO:0071902	positive regulation of protein serine/threonine kinase activity	0.000538	0.0324	3.89	19972	342	135	9	[DBF4B - dbf4 homolog b (s. cerevisiae), IQGAP3 - iq motif containing gtpase activating protein 3, PSRC1 - proline/serine-rich coiled-coil 1, INCENP - inner centromere protein antigens 135/155kda, CCNB1 - cyclin b1, CDK1 - cyclin-dependent kinase 1, DBF4 - dbf4 homolog (s. cerevisiae), CKS2 - cdc28 protein kinase regulatory subunit 2, GDF15 - growth differentiation factor 15]
GO:2000241	regulation of reproductive process	0.000551	0.033	5.92	19972	150	135	6	[CDC20 - cell division cycle 20, ASPM - asp (abnormal spindle) homolog, microcephaly associated (drosophila), CDC25C - cell division cycle 25c, TTK - ttk protein kinase, CDC25B - cell division cycle 25b, AURKA - aurora kinase a]
GO:0090169	regulation of spindle assembly	0.000551	0.0329	18.49	19972	24	135	3	[PLK1 - polo-like kinase 1, GPSM2 - g-protein signaling modulator 2, SPAG5 - sperm associated antigen 5]
GO:0046605	regulation of centrosome cycle	0.000598	0.0355	10.38	19972	57	135	4	[KIF11 - kinesin family member 11, NEK2 - nima-related kinase 2, CCNF - cyclin f, AURKA - aurora kinase a]
GO:0019882	antigen processing and presentation	0.000622	0.0368	4.86	19972	213	135	7	[KIF11 - kinesin family member 11, KIF23 - kinesin family member 23, CENPE - centromere protein e, 312kda, KIF4A - kinesin family member 4a, KIF2C - kinesin family member 2c, KIF18A - kinesin family member 18a, RACGAP1 - rac gtpase activating protein 1]
GO:0044843	cell cycle G1/S phase transition	0.000646	0.0381	7.25	19972	102	135	5	[IQGAP3 - iq motif containing gtpase activating protein 3, CCNA2 - cyclin a2, CCNE2 - cyclin e2, DBF4 - dbf4 homolog (s. cerevisiae), CDKN3 - cyclin-dependent kinase inhibitor 3]
GO:0051987	positive regulation of attachment of spindle microtubules to kinetochore	0.000668	0.0393	49.31	19972	6	135	2	[CCNB1 - cyclin b1, AURKB - aurora kinase b]
GO:1902412	regulation of mitotic cytokinesis	0.000668	0.0391	49.31	19972	6	135	2	[INCENP - inner centromere protein antigens 135/155kda, KIF20B - kinesin family member 20b]
GO:0010994	free ubiquitin chain polymerization	0.000668	0.039	49.31	19972	6	135	2	[UBE2C - ubiquitin-conjugating enzyme e2c, UBE2S - ubiquitin-conjugating enzyme e2s]
GO:0044784	metaphase/anaphase transition of cell cycle	0.000668	0.0388	49.31	19972	6	135	2	[TACC3 - transforming, acidic coiled-coil containing protein 3, CDC27 - cell division cycle 27]
GO:0007091	metaphase/anaphase transition of mitotic cell cycle	0.000668	0.0387	49.31	19972	6	135	2	[TACC3 - transforming, acidic coiled-coil containing protein 3, CDC27 - cell division cycle 27]
GO:0090306	spindle assembly involved in meiosis	0.000668	0.0386	49.31	19972	6	135	2	[ASPM - asp (abnormal spindle) homolog, microcephaly associated (drosophila), AURKA - aurora kinase a]
GO:0051661	maintenance of centrosome location	0.000668	0.0384	49.31	19972	6	135	2	[GPSM2 - g-protein signaling modulator 2, ASPM - asp (abnormal spindle) homolog, microcephaly associated (drosophila)]
GO:0071156	regulation of cell cycle arrest	0.000737	0.0422	7.04	19972	105	135	5	[CCNB1 - cyclin b1, CDK1 - cyclin-dependent kinase 1, CDC25C - cell division cycle 25c, GTSE1 - g-2 and s-phase expressed 1, AURKA - aurora kinase a]
GO:1902750	negative regulation of cell cycle G2/M phase transition	0.000769	0.0439	6.98	19972	106	135	5	[CLSPN - claspin, PLK1 - polo-like kinase 1, CDK1 - cyclin-dependent kinase 1, AURKB - aurora kinase b, AURKA - aurora kinase a]
GO:0001578	microtubule bundle formation	0.000822	0.0467	9.54	19972	62	135	4	[PRC1 - protein regulator of cytokinesis 1, PLK1 - polo-like kinase 1, PSRC1 - proline/serine-rich coiled-coil 1, KIF20A - kinesin family member 20a]
GO:0061982	meiosis I cell cycle process	0.000822	0.0466	9.54	19972	62	135	4	[CCNA1 - cyclin a1, TOP2A - topoisomerase (dna) ii alpha 170kda, CKS2 - cdc28 protein kinase regulatory subunit 2, CDC25B - cell division cycle 25b]
GO:0010571	positive regulation of nuclear cell cycle DNA replication	0.000932	0.0526	42.27	19972	7	135	2	[DBF4B - dbf4 homolog b (s. cerevisiae), DBF4 - dbf4 homolog (s. cerevisiae)]
GO:0051305	chromosome movement towards spindle pole	0.000932	0.0524	42.27	19972	7	135	2	[DLGAP5 - discs, large (drosophila) homolog-associated protein 5, CENPE - centromere protein e, 312kda]
GO:0048518	positive regulation of biological process	0.000981	0.055	1.41	19972	6277	135	60	[FAM83D - family with sequence similarity 83, member d, CDC20 - cell division cycle 20, BIRC5 - baculoviral iap repeat containing 5, CDK1 - cyclin-dependent kinase 1, ARHGEF39 - rho guanine nucleotide exchange factor (gef) 39, KIF20B - kinesin family member 20b, PHF19 - phd finger protein 19, ANLN - anillin, actin binding protein, CDC25C - cell division cycle 25c, CDC25B - cell division cycle 25b…
