# Supplementary material for: Glyoxal fixation facilitates transcriptome analysis after antigen staining and cell sorting by flow cytometry
Source: PLoS One. 2021 Jan 22;16(1):e0240769. doi: 10.1371/journal.pone.0240769 (PMC7822327; doi:10.1371/journal.pone.0240769)
Supplement: S4 Table — (XLSX) [file pone.0240769.s005.xlsx]

## Sheet: Sheet1
Quantitative PCR primers
Primers	Sequences 5'-3'
Human ACT1B	Forward - CGAGCACAGAGCCTCGCCTTTG
	Reverse - TCGTCGCCCACATAGGAATCCTTCTGA
Human GAPDH	Forward - GGGGAAGGTGAAGGTCGGAGTCAAC
	Reverse - CAGCCTTGACGGTGCCATGGA
Human PGK1	Forward - ATGGTGTGCCCATGCCTGACAAG
	Reverse - GCTCTGTGAGCAGTGCCAAAAGCA
